# Supplementary material for: Control of lysogeny and antiphage defense by a prophage-encoded kinase-phosphatase module
Source: Nat Commun. 2024 Aug 23;15:7244. doi: 10.1038/s41467-024-51617-x (PMC11341870; doi:10.1038/s41467-024-51617-x)
Supplement: Supplementary file 4 — Supplementary Data 1-4 [file 41467_2024_51617_MOESM4_ESM.xlsx]

## Sheet: Supplementary Data 1
Supplementary Data 1. Published articles with sequenching raw data deposited in the NCBI SRA database. Sequencing reads were mapped to the reference genome of MPAO1 (CP079712). Average depths were calculated of Pf4 and Pf6 genome regions and their 1000 bp flanking regions. Because the structrual genes of Pf4 and Pf6 are highly similar (~ 99% identity at nucleiotide acid level), a few reads of SRR…
		SRA				Average depth mapping to our new assembled MPAO1 genome
PubMed ID	Date of publish	Run	Library Strategy	Pf4	Pf6	whole genome (1-16275471)	Pf4 upstream 1000 bp	Pf4 (4717479-4729916)	Pf4 downstream 1000 bp	Pf6 upstream 1000 bp	Pf6 (5241440-5253589)	Pf6 downstream 1000 bp
29375519	2017 Jan 1	ERR2181630	WGS	Y	Y	251.419	224.91	324.582	259.039	223.027	296.372	203.092
21253457	2011 Jan 18	SRR032420	WGS	Y	Y	56.5259	57.0213	65.3022	56.0912	59.4319	65.9922	61.2252
29259206	2017 Dec 19	SRR7059181	WGS	Y	Y	186.159	185.008	196.426	191.659	191.317	194.684	191.932
31270321	2019 Jul 3	SRR8597328	WGS	Y	Y	76.2358	75.1035	78.8037	78.1946	78.7981	79.2104	76.5835
31270321	2019 Jul 3	SRR9031888	WGS	Y	Y	33.2009	30.8545	35.1367	33.9658	34.5236	34.4416	31.6338
31433830	2019 Aug 1	SRR8061809	WGS	Y	Y	109.912	108.37	94.0041	110.009	115.912	96.4854	116.621
32154616	2020 Jun	SRR8862098	WGS	Y	Y	95.4184	100.805	89.3575	99.7339	103.201	90.651	101.91
33318204	2020 Dec 29	SRR11361804	WGS	Y	Y	52.8483	49.7212	48.5333	27.4881	55.7282	55.1539	59.6229
33563827	2021 Feb 9	ERR4580875	WGS	Y	Y	161.301	165.266	222.973	162.877	182.492	236.354	182.484
33670077	2021 Feb 21	ERR4580892	WGS	Y	Y	178.035	177.97	248.846	183.965	199.382	272.096	203.546
33731715	2021 Mar 17	SRR12053847	WGS	Y	Y	109.065	119.631	171.924	116.668	127.338	175.246	128.015
29718466	2018 Jul 27	SRR5311841	WGS	Y	N	165.737	173.21	274.54	185.27	188.856	5.1894	183.613
31433830	2019 Aug 1	SRR13063394	RNA-Seq	Y	Y	204.244	49.3484	102.463	48.3612	158.593	93.0434	52.977
31611643	2019 Dec	SRR10008981	RNA-Seq	Y	Y	65.7306	19.1972	33.5427	14.3981	140.309	44.2804	22.7286
33448239	2021 Jan 15	SRR13160340	RNA-Seq	Y	Y	56.2935	3.7535	19.2019	10.038	102.925	28.253	30.8958
33670077	2021 Feb 21	SRR12118055	RNA-Seq	Y	Y	185.697	111.707	1645.13	139.959	154.577	4223.79	153.55
33731715	2021 Mar 17	SRR12995206	RNA-Seq	Y	Y	57.2957	24.0219	29.5053	42.8882	50.4358	24.8089	15.6733
34078900	2021 Jun 2	SRR11998423	RNA-Seq	Y	Y	301.478	110.912	297.31	227.118	1067.53	18.1316	110.684
33245158	2021 Jun	SRR12363287	RNA-Seq	Y	Y	66.3873	6.4422	43.1371	36.2358	34.5303	48.2919	14.6621
27075392	2016 Apr 14	SRR1654902	OTHER	Y	Y	451.529	370.425	576.53	342.241	374.442	602.998	413.144
33147461	2020 Nov 3	SRR11814595	OTHER	Y	Y	1526.17	1506.67	2093.97	1560.53	1855.11	2340.72	1689.45
33436508	2021 Jan 12	SRR12363298	OTHER	Y	Y	86.5574	73.5383	769.784	81.6303	98.6478	736.642	111.626
31925438	2020 Mar 18	SRR10137255	OTHER	Y	Y	87.0301	73.9279	773.305	82.0929	99.2214	739.354	112.213
31925438	2020 Mar 18	SRR10137258	OTHER	Y	Y	78.6704	76.3894	420.372	83.3352	94.2944	407.359	102.786

## Sheet: Supplementary Data 2
Supplementary Data 2. Distribution of KKP modules in bacteria. Data were retrieved from the IMG/G database. Gene IDs were indicated. Prophage regions and the prophage categories were predicted by Virsorter. Major mobileOG category of MGEs were predicted using mobileOG-db database. Genes removed recently by IMG/G database were included in this table.
Genome Name	Genome ID	PfkA homologues	PfkB homologues	PfpC homogues	Neighboring genes (prophages, MGEs, integrase, transposase, TA system and RM system)
Acetobacter malorum CECT 7742	2744054784	2745645511	2745645512	2745645513	MGE: stability/transfer/defense
Acetobacter malorum DmCS_005	2597490292	2598960826	2598960827	2598960828	MGE: stability/transfer/defense
Acetobacter pasteurianus IFO 3283-01	644736321	645029448	645029447	645029446	MGE: integration/excision
Acetobacter pasteurianus IFO 3283-01-42C	646862301	646889679	646889678	646889677	MGE: integration/excision
Acetobacter pasteurianus IFO 3283-03	646862302	646874082	646874081	646874080	MGE: integration/excision
Acetobacter pasteurianus IFO 3283-07	646862303	646877202	646877201	646877200	MGE: integration/excision
Acetobacter pasteurianus IFO 3283-12	646862304	646892729	646892728	646892727	MGE: integration/excision
Acetobacter pasteurianus IFO 3283-22	646862305	646880321	646880320	646880319	MGE: integration/excision
Acetobacter pasteurianus IFO 3283-26	646862306	646883441	646883440	646883439	MGE: integration/excision
Acetobacter pasteurianus IFO 3283-32	646862307	646886561	646886560	646886559	MGE: integration/excision
Acetobacter pasteurianus pasteurianus SRCM101468	2841371829	2841373006	2841373007	2841373008	MGE: integration/excision
Alcanivorax sp. PN-3	2690315904	2691506536	2691506535	2691506534
Aphanothece cf. minutissima CCALA 015	2786546929	2788397502	2788397501	2788397500
Aureimonas jatrophae L7-484	2651870106	2653780677	2653780676	2653780675	Integrase
Azorhizobium doebereinerae UFLA1-100	2513237087	2513594107	2513594106	2513594105
Bradyrhizobium jicamae PAC68	2731957959	2733956205	2733956206	2733956207	Prophage: 84214-114799-cat_5
Chryseobacterium taeanense ARB2	2551306390	2552898529	2552898528	2552898527
Cupriavidus oxalaticus NBRC 13593	2731957685	2732714889	2732714890	2732714891	RM system
Dehalococcoidia bacterium SCGC AG-205-L02 (contamination screened)	2706794995	2708582533	2708582534	2708582535	Integrase
Dehalococcoidia bacterium SCGC AG-206-F20 (contamination screened)	2706794976	2708546871	2708546872	2708546873	Integrase
Dehalococcoidia bacterium SCGC AG-206-G16 (contamination screened)	2706794974	2708543890	2708543891	2708543892	Integrase
delta proteobacterium sp. MLMS-1	638341245	639156079	639156078	639156077	TA system
Desulfobacula phenolica DSM 3384	2616644807	2616665280	2616665279	2616665278
Desulfuromonas thiophila DSM 8987	2602042025	2603580684	2603580683	2603580682	TA system
Devosia soli GH2-10	2654587604	2655045697	2655045696	2655045695	Integrase
Devosia subaequoris HST3-14	2654587640	2655183026	2655183027	2655183028	Integrase
Enterobacter bugandensis MNCRE4	2671180590	2673388935	2673388936	2673388937	Prophage: 448462-482134-cat_5
Enterobacter chengduensis GN02587	2751185942	2753978326	2753978325	2753978324	Prophage: 269-14124-cat_5
Enterobacter chengduensis GN04826	2751185929	2753914540	2753914541	2753914542	Prophage: 20286-34152-cat_5
Enterobacter hormaechei hoffmannii ST145:950180354	2698536611	2699790588	2699790589	2699790590	Prophage: 2556-14427-cat_5
Enterobacter sp. ODB01	2687453587	2689379521	2689379522	2689379523	Prophage: 2047702-2081678-cat_5
Escherichia coli 03-6430	2713896780	2714223401	2714223400	2714223399	Prophage: cat_1
Escherichia coli 112469215-isolate1	2554235179	2554993733	2554993732	2554993731	Prophage: cat_2
Escherichia coli 112469218-isolate1	2554235177	2554983410	2554983409	2554983408	Prophage: cat_2
Escherichia coli 15EC039 (sequenced in this study)	SAMN28421658	MCM8848565	MCM8848564	MCM8848563	Prophage
Escherichia coli AB43739056-isolate1	2554235187	2555036894	2555036895	2555036896	Prophage: cat_2
Escherichia coli CVM N35912PS	2737471856	2738063592	2738063593	2738063594	Prophage: 2419-10821-cat_5
Escherichia coli DEC11A	2526164668	2526878791	2526878792	2526878793	Prophage: 290758-333135-cat_5
Escherichia coli E1167	2534682162	2536795563	2536795562	2536795561	Prophage: 51891-63327-cat_4
Escherichia coli E834	2711768046	2711998154	2711998155	2711998156	Prophage: 438366-471867-cat_4
Escherichia coli HVH 222 (4-2977443)	2541047861	2544846137	2544846138	2544846139	Prophage: 125730-157914-cat_4
Escherichia coli HVH 59 (4-1119338)	2541047722	2544155137	2544155138	2544155139	Prophage
Escherichia coli MC19	2554235184	2555018324	2555018323	2555018322	Prophage: cat_2
Escherichia coli MC21	2554235186	2555032291	2555032290	2555032289	Prophage: cat_2
Escherichia coli MC23	2554235185	2555023393	2555023394	2555023395	Prophage: cat_2
Escherichia coli MC6002	2554235188	2555039930	2555039931	2555039932	Prophage: cat_2
Escherichia coli MOD1-EC5085	2778261632	2780808686	2780808687	2780808688	Prophage: cat_1
Escherichia coli MOD1-EC6575	2778261464	2780225052	2780225051	2780225050	Prophage: cat_1
Escherichia coli MOD1-EC6892	2778261350	2779776632	2779776631	2779776630	Prophage: 288252-323201-cat_4
Escherichia coli S40	2718218129	2720209379	2720209378	2720209377	Prophage: 1691653-1724332-cat_4
Franconibacter helveticus CS-23	2835111035	2835113398	2835113397	2835113396	MGE: integration/excision
Idiomarina sp. NP27	2788500564	2791133297	2791133296	2791133295	Integrase
Janthinobacterium psychrotolerans S3-2	2775507264	2778160995	2778160996	2778160997
Klebsiella aerogenes GN02420	2767802150	2768905717	2768905716	2768905715	Prophage: 27352-53049-cat_6
Klebsiella pneumoniae BIDMC90	2660238363	2662096452	2662096451	2662096450	Prophage: 0-48061-cat_5
Klebsiella pneumoniae WCHKP26	2778261195	2779230730	2779230731	2779230732	Integrase
Lysobacter capsici X2-3	2627854166	2630480543	2630480544	2630480545	Transposase
Marinomonas spartinae CECT 8886	2751185771	2753215447	2753215448	2753215449
Metakosakonia intestini GT-16	2791354894	2791882329	2791882328	2791882327	MGE: integration/excision
Methylicorpusculum oleiharenae XLMV4	2522572039	2522718465	2522718464	2522718463	MGE: integration/excision
Methylobacterium platani JCM 14648	2651869728	2652594648	2652594647	2652594646
Nitrosospira briensis Nsp8	2675903144	2676836920	2676836921	2676836922
Pantoea ananatis AJ13355	651053056	651074394	651074393	651074392
Paracoccus sp. J39	2508501031	2508635280	2508635279	2508635278	Transposase
Paracoccus sp. J4	2504756064	2504980331	2504980330	2504980329
Pectobacterium carotovorum carotovorum PCC21	2518645533	2518761171	2518761172	2518761173
Pectobacterium parmentieri RNS08.42.1A	2609460124	2611577170	2611577171	2611577172	Integrase
Planktothrix agardhii NIES-204	2833584432	2833586524	2833586525	2833586526	TA system
Planktothrix agardhii NIVA-CYA 126/8	2503242000	2503242420	2503242421	2503242422	TA system
Pseudomonas abietaniphila LMG 20220	2667527211	2667576021	2667576020	2667576019
Pseudomonas aeruginosa ATCC 15692	2721755590	2723172940	2723172939	2723172938	Prophage: 5242295-5357067-cat_5
Pseudomonas aeruginosa ATCC 33352	2660238714	2663497755	2663497754	2663497753	Prophage: 170-8657-cat_5
Pseudomonas aeruginosa ATCC 33363	2660238684	2663374826	2663374827	2663374828
Pseudomonas aeruginosa JCM 14847	2609460090	2611388990	2611388991	2611388992	MGE: stability/transfer/defense
Pseudomonas aeruginosa M8A.2	2579778841	2581211413	2581211412	2581211411
Pseudomonas aeruginosa M8A.3	2579778704	2580637150	2580637149	2580637148
Pseudomonas aeruginosa MPAO1/P1	2529293227	2531668003	2531668004	2531668005	Prophage
Pseudomonas aeruginosa MPAO1/P2	2529293228	2531676893	2531676894	2531676895	Prophage
Pseudomonas aeruginosa MRW44.1	2551306114	2551841741	2551841742	2551841743	Prophage: 20898-27629-cat_5
Pseudomonas aeruginosa P2-L230/95	2617271009	2618425866	2618425865	2618425864	Prophage: 9418-22164-cat_5
Pseudomonas aeruginosa PAO1_Orsay	2687453394	2688613617	2688613616	2688613615	Prophage: 5242305-5254734-cat_5
Pseudomonas aeruginosa PAO1-GFP	2574180151	2575775996	2575775995	2575775994	Prophage: 323-16044-cat_5
Pseudomonas aeruginosa RB-48	2579778860	2581294908	2581294909	2581294910	Prophage: 11343-26691-cat_5
Pseudomonas chlororaphis aureofaciens ATCC 13985	2636416064	2639117830	2639117831	2639117832	MGE: integration/excision
Pseudomonas chlororaphis aureofaciens LMG 1245	2713897221	2716097340	2716097339	2716097338
Pseudomonas chlororaphis aureofaciens NBRC 3521	2645727751	2646814535	2646814534	2646814533	Integrase
Pseudomonas extremaustralis USBA 515	2671180025	2671260366	2671260365	2671260364	MGE: integration/excision
Pseudomonas fluorescens BRIP34879	2541047480	2543175568	2543175567	2543175566
Pseudomonas sp. 655	2744054431	2744183215	2744183216	2744183217	TA system
Pseudomonas sp. GM78	2511231021	2511354539	2511354538	2511354537
Pseudomonas sp. GTC 16482	2695420827	2697644779	2697644778	2697644777	Prophage: cat_2
Pseudomonas sp. GV091	2738543025	2739315320	2739315319	2739315318
Pseudomonas sp. PONIH3	2791355518	2794587411	2794587410	2794587409	Integrase
Pseudomonas sp. Q12-87	2713897226	2716128375	2716128374	2716128373
Pseudomonas sp. RL	2582580989	2584179095	2584179094	2584179093	Prophage: cat_2
Pseudomonas sp. Root329	2643221633	2644186396	2644186397	2644186398
Pseudomonas sp. SJZ079	2808606379	2808940748	2808940749	2808940750	TA system
Pseudomonas sp. UC 17F4	2667528182	2671157979	2671157978	2671157977	TA system
Pseudomonas syringae pv. syringae SM	2524614661	2525312360	2525312361	2525312362
Pseudoxanthomonas suwonensis J1	2636415958	2638719352	2638719353	2638719354
Ralstonia solanacearum CFBP6783	2654587816	2655883372	2655883371	2655883370	Prophage: 2029125-2079774-cat_5
Ralstonia solanacearum CFBP6783	2808606467	2809324439	2809324438	2809324437	Transposase
Ralstonia solanacearum IBSBF1503	2654587817	2655887751	2655887752	2655887753	RM system
Ralstonia solanacearum IBSBF1503	2684623139	2686940436	2686940435	2686940434	Transposase
Rhizobium leguminosarum bv. viciae TOM	2516653047	2516899365	2516899364	2516899363
Salmonella enterica enterica serovar Typhi C3495	2660238522	2662730017	2662730016	2662730015	Prophage: 176820-188989-cat_5
Salmonella enterica enterica serovar Typhi C3551	2663763438	2667022987	2667022986	2667022985	Prophage: 176809-188978-cat_5
Salmonella enterica enterica serovar Typhi C3634	2663762817	2664505524	2664505525	2664505526	Prophage
Salmonella enterica enterica serovar Typhi C3891	2690316089	2692202215	2692202216	2692202217	Prophage
Salmonella enterica enterica serovar Typhi D7558	2657245133	2658217007	2658217006	2658217005	Prophage
Salmonella enterica enterica serovar Typhi D7649	2671180255	2672014805	2672014804	2672014803	Prophage
Salmonella enterica enterica serovar Typhi E1240	2671180718	2673919384	2673919383	2673919382	Prophage
Salmonella enterica enterica serovar Typhi E1303	2695420554	2696500348	2696500349	2696500350	Prophage
Salmonella enterica enterica serovar Typhi E2889	2657244930	2657422671	2657422672	2657422673	Prophage: 61187-73356-cat_5
Salmonella enterica enterica serovar Typhi E2990	2660238414	2662300497	2662300496	2662300495	Prophage: 176984-189153-cat_5
Salmonella enterica enterica sv. Enteritidis SP11	2724679323	2726407920	2726407919	2726407918	Prophage
Salmonella enterica enterica sv. Newport #11-2	2558860431	2559817347	2559817348	2559817349	Prophage: 121422-130727-cat_6
Salmonella enterica enterica sv. Newport #11-4	2558860432	2559820291	2559820292	2559820293	Prophage
Salmonella enterica enterica sv. Newport 36804	2630968360	2631494964	2631494965	2631494966	Prophage
Salmonella enterica enterica sv. Newport A182RVB	2636415787	2638017316	2638017317	2638017318	Prophage: 33848-51124-cat_6
Salmonella enterica enterica sv. Newport CVM 21539	2531839382	2533324624	2533324623	2533324622	Prophage
Salmonella enterica enterica sv. Newport CVM 35185	2537561783	2538609293	2538609292	2538609291	Prophage: 69094-86369-cat_6
Salmonella enterica enterica sv. Newport CVM 35199	2537561782	2538605355	2538605354	2538605353	Prophage
Salmonella enterica enterica sv. Newport DC_10-450	2630968871	2633580719	2633580720	2633580721	Prophage
Salmonella enterica enterica sv. Newport Levine 1	2519899626	2520410631	2520410630	2520410629	Prophage: 69028-86268-cat_6
Salmonella enterica enterica sv. Newport MA_10EN1469	2630968513	2632104519	2632104518	2632104517	Prophage
Salmonella enterica enterica sv. Newport Pond080-2TTA	2634166408	2635555707	2635555708	2635555709	Prophage
Salmonella enterica enterica sv. Newport S103RVX	2630968976	2634000233	2634000234	2634000235	Prophage: 25199-40443-cat_6
Salmonella enterica enterica sv. Newport SL317	641736111	642157674	642157673	642157672	Prophage
Salmonella enterica enterica sv. Newport VA_R100804798	2639762858	2641018668	2641018669	2641018670	Prophage
Salmonella enterica enterica sv. Newport VA_R100808502	2648501386	2649716958	2649716957	2649716956	Prophage
Salmonella enterica enterica sv. Typhi 01-2010-002043	2744055278	2747777960	2747777961	2747777962	Prophage: 61187-73356-cat_5
Salmonella enterica enterica sv. Typhi 01-2010-004103	2747843145	2750978917	2750978916	2750978915	Prophage: 176823-188992-cat_5
Salmonella enterica enterica sv. Typhi 01-2010-005183	2747842574	2748239378	2748239377	2748239376	Prophage: 165016-177185-cat_5
Salmonella enterica enterica sv. Typhi 01-2011-000112	2747843137	2750939765	2750939764	2750939763	Prophage: 129319-141488-cat_5
Salmonella enterica enterica sv. Typhi 01-2011-000113	2744055114	2746992877	2746992876	2746992875	Prophage
Salmonella enterica enterica sv. Typhi 01-2011-000309	2744055131	2747074719	2747074718	2747074717	Prophage: 176809-188978-cat_5
Salmonella enterica enterica sv. Typhi 01-2011-000483	2747842575	2748243543	2748243544	2748243545	Prophage: 61286-73455-cat_5
Salmonella enterica enterica sv. Typhi 01-2011-001522	2744055090	2746878055	2746878054	2746878053	Prophage: 176594-188763-cat_5
Salmonella enterica enterica sv. Typhi 01-2011-002432	2747842613	2748427758	2748427757	2748427756	Prophage: 164930-177099-cat_5
Salmonella enterica enterica sv. Typhi 01-2012-001846	2751185210	2751233455	2751233456	2751233457	Prophage
Salmonella enterica enterica sv. Typhi 01-2012-002175	2751185211	2751239214	2751239213	2751239212	Prophage: 165015-177184-cat_5
Salmonella enterica enterica sv. Typhi 01-2012-002473	2751185213	2751249279	2751249278	2751249277	Prophage: 164911-177080-cat_5
Salmonella enterica enterica sv. Typhi 01-2012-002529	2751185215	2751259118	2751259117	2751259116	Prophage: 165017-177186-cat_5
Salmonella enterica enterica sv. Typhi 01-2012-002666	2751185223	2751298823	2751298824	2751298825	Prophage: 61187-73356-cat_5
Salmonella enterica enterica sv. Typhi 01-2012-002669	2751185221	2751289029	2751289030	2751289031	Prophage: 61178-73347-cat_5
Salmonella enterica enterica sv. Typhi 1007914	2744055009	2746535180	2746535181	2746535182	Prophage
Salmonella enterica enterica sv. Typhi 1007917	2747843068	2750606333	2750606332	2750606331	Prophage: 176826-188995-cat_5
Salmonella enterica enterica sv. Typhi 1008634	2747843110	2750806659	2750806660	2750806661	Prophage: 61187-73356-cat_5
Salmonella enterica enterica sv. Typhi 100949	2747842608	2748403750	2748403749	2748403748	Prophage
Salmonella enterica enterica sv. Typhi 1010996	2747843060	2750567990	2750567989	2750567988	Prophage
Salmonella enterica enterica sv. Typhi 1012727	2747843098	2750748989	2750748988	2750748987	Prophage: 176824-188993-cat_5
Salmonella enterica enterica sv. Typhi 1012752	2747843092	2750720397	2750720398	2750720399	Prophage
Salmonella enterica enterica sv. Typhi 1012911	2747843069	2750610271	2750610272	2750610273	Prophage: 61187-73356-cat_5
Salmonella enterica enterica sv. Typhi 1013305	2747843064	2750586902	2750586903	2750586904	Prophage: 61187-73356-cat_5
Salmonella enterica enterica sv. Typhi 1013486	2747843062	2750576717	2750576718	2750576719	Prophage
Salmonella enterica enterica sv. Typhi 1013803	2744055267	2747725544	2747725543	2747725542	Prophage
Salmonella enterica enterica sv. Typhi 1014063	2747843066	2750596271	2750596270	2750596269	Prophage
Salmonella enterica enterica sv. Typhi 1014152	2744055018	2746578088	2746578087	2746578086	Prophage: 176828-188997-cat_5
Salmonella enterica enterica sv. Typhi 1014383	2747843079	2750658450	2750658451	2750658452	Prophage: 61187-73356-cat_5
Salmonella enterica enterica sv. Typhi 1014451	2744055120	2747021784	2747021785	2747021786	Prophage: 61187-73356-cat_5
Salmonella enterica enterica sv. Typhi 1016605	2747843074	2750634467	2750634468	2750634469	Prophage: 61187-73356-cat_5
Salmonella enterica enterica sv. Typhi 1016653	2747843070	2750615131	2750615130	2750615129	Prophage: 176825-188994-cat_5
Salmonella enterica enterica sv. Typhi 1017137	2747843090	2750711304	2750711303	2750711302	Prophage: 176821-188990-cat_5
Salmonella enterica enterica sv. Typhi 1017142	2747843080	2750663766	2750663765	2750663764	Prophage
Salmonella enterica enterica sv. Typhi 1018211	2747843073	2750629624	2750629625	2750629626	Prophage
Salmonella enterica enterica sv. Typhi 1018216	2744055220	2747500105	2747500106	2747500107	Prophage: 61187-73356-cat_5
Salmonella enterica enterica sv. Typhi 1018617	2747843105	2750782919	2750782918	2750782917	Prophage
Salmonella enterica enterica sv. Typhi 1019515	2747843076	2750643801	2750643800	2750643799	Prophage: 176825-188994-cat_5
Salmonella enterica enterica sv. Typhi 1019695	2744055006	2746520206	2746520207	2746520208	Prophage: 211048-223217-cat_5
Salmonella enterica enterica sv. Typhi 1019806	2747843099	2750753978	2750753979	2750753980	Prophage
Salmonella enterica enterica sv. Typhi 1019833	2747843097	2750744395	2750744396	2750744397	Prophage: 61187-73356-cat_5
Salmonella enterica enterica sv. Typhi 1019839	2744055225	2747524185	2747524186	2747524187	Prophage
Salmonella enterica enterica sv. Typhi 101TY	2747842705	2748868220	2748868221	2748868222	Prophage: 61187-73356-cat_5
Salmonella enterica enterica sv. Typhi 1020059	2747843103	2750773101	2750773102	2750773103	Prophage
Salmonella enterica enterica sv. Typhi 1020184	2747843078	2750653960	2750653961	2750653962	Prophage
Salmonella enterica enterica sv. Typhi 1020366	2747843089	2750706358	2750706359	2750706360	Prophage: 61187-73356-cat_5
Salmonella enterica enterica sv. Typhi 1020791	2747843067	2750601105	2750601104	2750601103	Prophage: 176830-188999-cat_5
Salmonella enterica enterica sv. Typhi 1020976	2744055100	2746925747	2746925748	2746925749	Prophage: 61187-73356-cat_5
Salmonella enterica enterica sv. Typhi 1021106	2747843061	2750572341	2750572342	2750572343	Prophage
Salmonella enterica enterica sv. Typhi 1021624	2747843084	2750682638	2750682637	2750682636	Prophage: 176826-188995-cat_5
Salmonella enterica enterica sv. Typhi 1021678	2747843086	2750691997	2750691996	2750691995	Prophage: 176832-189001-cat_5
Salmonella enterica enterica sv. Typhi 1021701	2747843063	2750582485	2750582484	2750582483	Prophage
Salmonella enterica enterica sv. Typhi 1021788	2744055224	2747519829	2747519828	2747519827	Prophage
Salmonella enterica enterica sv. Typhi 1021854	2747843075	2750638979	2750638980	2750638981	Prophage
Salmonella enterica enterica sv. Typhi 102196	2744055151	2747170782	2747170783	2747170784	Prophage
Salmonella enterica enterica sv. Typhi 1022075	2744055089	2746873202	2746873203	2746873204	Prophage
Salmonella enterica enterica sv. Typhi 1022401	2747843088	2750701831	2750701832	2750701833	Prophage
Salmonella enterica enterica sv. Typhi 1022553	2747843071	2750620756	2750620757	2750620758	Prophage: 61187-73356-cat_5
Salmonella enterica enterica sv. Typhi 1022981	2747843072	2750624990	2750624989	2750624988	Prophage: 176792-188961-cat_5
Salmonella enterica enterica sv. Typhi 1023267	2747843083	2750677999	2750677998	2750677997	Prophage
Salmonella enterica enterica sv. Typhi 1023407	2747842601	2748369477	2748369478	2748369479	Prophage: 61187-73356-cat_5
Salmonella enterica enterica sv. Typhi 1023999	2744055110	2746974415	2746974414	2746974413	Prophage: 176826-188995-cat_5
Salmonella enterica enterica sv. Typhi 1024341	2747843081	2750668087	2750668088	2750668089	Prophage: 61133-73302-cat_5
Salmonella enterica enterica sv. Typhi 1025041	2747842643	2748572045	2748572044	2748572043	Prophage
Salmonella enterica enterica sv. Typhi 1025617	2744055178	2747300237	2747300238	2747300239	Prophage: 61187-73356-cat_5
Salmonella enterica enterica sv. Typhi 1025691	2744055099	2746921330	2746921331	2746921332	Prophage
Salmonella enterica enterica sv. Typhi 1025912	2747843095	2750734620	2750734619	2750734618	Prophage
Salmonella enterica enterica sv. Typhi 1026460	2747843101	2750763999	2750763998	2750763997	Prophage: 176825-188994-cat_5
Salmonella enterica enterica sv. Typhi 1026656	2747842647	2748590145	2748590146	2748590147	Prophage
Salmonella enterica enterica sv. Typhi 1028143	2747843096	2750739639	2750739638	2750739637	Prophage: 176827-188996-cat_5
Salmonella enterica enterica sv. Typhi 1028963	2747843107	2750792315	2750792316	2750792317	Prophage: 61187-73356-cat_5
Salmonella enterica enterica sv. Typhi 1029451	2747843104	2750777778	2750777779	2750777780	Prophage
Salmonella enterica enterica sv. Typhi 1029975	2747843093	2750725320	2750725319	2750725318	Prophage
Salmonella enterica enterica sv. Typhi 102TY	2747842696	2748823453	2748823454	2748823455	Prophage
Salmonella enterica enterica sv. Typhi 1030208	2744055016	2746567942	2746567943	2746567944	Prophage
Salmonella enterica enterica sv. Typhi 1030630	2744055222	2747510237	2747510236	2747510235	Prophage
Salmonella enterica enterica sv. Typhi 1031581	2747843106	2750787712	2750787711	2750787710	Prophage: 176828-188997-cat_5
Salmonella enterica enterica sv. Typhi 1031785	2744055223	2747513952	2747513951	2747513950	Prophage: 384089-396258-cat_5
Salmonella enterica enterica sv. Typhi 1031809	2747843065	2750591188	2750591189	2750591190	Prophage
Salmonella enterica enterica sv. Typhi 1032168	2747843100	2750758827	2750758828	2750758829	Prophage
Salmonella enterica enterica sv. Typhi 1032249	2747843094	2750729957	2750729958	2750729959	Prophage
Salmonella enterica enterica sv. Typhi 1032281	2747843091	2750715756	2750715757	2750715758	Prophage: 61187-73356-cat_5
Salmonella enterica enterica sv. Typhi 1032463	2747843082	2750673286	2750673287	2750673288	Prophage: 61187-73356-cat_5
Salmonella enterica enterica sv. Typhi 1032927	2747843077	2750648762	2750648761	2750648760	Prophage
Salmonella enterica enterica sv. Typhi 103643	2744055283	2747801984	2747801985	2747801986	Prophage: 267946-280115-cat_5
Salmonella enterica enterica sv. Typhi 103TY	2747842699	2748839894	2748839893	2748839892	Prophage: 58155-69841-cat_5
Salmonella enterica enterica sv. Typhi 104TY	2747842695	2748818461	2748818460	2748818459	Prophage: 222659-234828-cat_5
Salmonella enterica enterica sv. Typhi 105TY	2747842707	2748877044	2748877043	2748877042	Prophage: 384083-396252-cat_5
Salmonella enterica enterica sv. Typhi 106774	2747842581	2748273497	2748273498	2748273499	Prophage
Salmonella enterica enterica sv. Typhi 106TY	2747842697	2748828381	2748828382	2748828383	Prophage: 60824-73356-cat_5
Salmonella enterica enterica sv. Typhi 107123	2744055150	2747165374	2747165375	2747165376	Prophage: 481584-493753-cat_5
Salmonella enterica enterica sv. Typhi 107364	2744055152	2747178295	2747178294	2747178293	Prophage: 3855-15541-cat_5
Salmonella enterica enterica sv. Typhi 107TY	2747842706	2748872323	2748872322	2748872321	Prophage: 176807-188976-cat_5
Salmonella enterica enterica sv. Typhi 108891	2744055136	2747100701	2747100700	2747100699	Prophage: 71291-83460-cat_5
Salmonella enterica enterica sv. Typhi 108910	2744055153	2747182075	2747182076	2747182077	Prophage: 61112-73281-cat_5
Salmonella enterica enterica sv. Typhi 108TY	2744055271	2747744521	2747744520	2747744519	Prophage
Salmonella enterica enterica sv. Typhi 109520	2747842614	2748432957	2748432956	2748432955	Prophage
Salmonella enterica enterica sv. Typhi 109TY	2747842703	2748857821	2748857822	2748857823	Prophage: 61187-73356-cat_5
Salmonella enterica enterica sv. Typhi 1102	2747842633	2748523397	2748523396	2748523395	Prophage: 176847-189016-cat_5
Salmonella enterica enterica sv. Typhi 110829	2747842611	2748417697	2748417698	2748417699	Prophage
Salmonella enterica enterica sv. Typhi 110TY	2747842709	2748886070	2748886071	2748886072	Prophage: 159652-171821-cat_5
Salmonella enterica enterica sv. Typhi 111TY	2747842702	2748853662	2748853661	2748853660	Prophage
Salmonella enterica enterica sv. Typhi 113TY	2747842711	2748896601	2748896600	2748896599	Prophage: 384083-396252-cat_5
Salmonella enterica enterica sv. Typhi 1154	2744055164	2747232797	2747232798	2747232799	Prophage
Salmonella enterica enterica sv. Typhi 115TY	2747842701	2748847822	2748847821	2748847820	Prophage: 427009-439178-cat_5
Salmonella enterica enterica sv. Typhi 116TY	2747842708	2748882064	2748882063	2748882062	Prophage: 384083-396252-cat_5
Salmonella enterica enterica sv. Typhi 117TY	2747842710	2748891873	2748891872	2748891871	Prophage: 384083-396252-cat_5
Salmonella enterica enterica sv. Typhi 118TY	2744055232	2747558270	2747558271	2747558272	Prophage: 61187-73356-cat_5
Salmonella enterica enterica sv. Typhi 119TY	2747842700	2748842540	2748842541	2748842542	Prophage: 211379-223548-cat_5
Salmonella enterica enterica sv. Typhi 121TY	2747842713	2748905756	2748905755	2748905754	Prophage: 384083-396252-cat_5
Salmonella enterica enterica sv. Typhi 122TY	2747842714	2748912215	2748912214	2748912213	Prophage
Salmonella enterica enterica sv. Typhi 123TY	2747842715	2748916330	2748916329	2748916328	Prophage: 384119-396288-cat_5
Salmonella enterica enterica sv. Typhi 124TY	2747842716	2748922195	2748922194	2748922193	Prophage
Salmonella enterica enterica sv. Typhi 129-0177-M	2747842639	2748552373	2748552374	2748552375	Prophage
Salmonella enterica enterica sv. Typhi 129-0230-K	2747842641	2748561974	2748561975	2748561976	Prophage: 61187-73356-cat_5
Salmonella enterica enterica sv. Typhi 129-0242-M	2744055170	2747262460	2747262459	2747262458	Prophage
Salmonella enterica enterica sv. Typhi 129-0254-M	2744055173	2747276233	2747276234	2747276235	Prophage
Salmonella enterica enterica sv. Typhi 129-0257-M	2747842642	2748565554	2748565553	2748565552	Prophage: 384077-396246-cat_5
Salmonella enterica enterica sv. Typhi 129-0268-M	2747842638	2748547178	2748547179	2748547180	Prophage: 61187-73356-cat_5
Salmonella enterica enterica sv. Typhi 129-0289-M	2744055174	2747280865	2747280866	2747280867	Prophage
Salmonella enterica enterica sv. Typhi 129-0303-M	2747842640	2748556658	2748556659	2748556660	Prophage: 201923-214092-cat_5
Salmonella enterica enterica sv. Typhi 129-0327-M	2747842637	2748543200	2748543199	2748543198	Prophage
Salmonella enterica enterica sv. Typhi 129-0339-M	2744055167	2747247840	2747247839	2747247838	Prophage
Salmonella enterica enterica sv. Typhi 133TY	2747842717	2748926285	2748926286	2748926287	Prophage: 61187-73356-cat_5
Salmonella enterica enterica sv. Typhi 134TY	2747842718	2748931047	2748931048	2748931049	Prophage: 61187-73356-cat_5
Salmonella enterica enterica sv. Typhi 135TY	2747842719	2748936536	2748936535	2748936534	Prophage: 383969-396138-cat_5
Salmonella enterica enterica sv. Typhi 136TY	2747842721	2748946749	2748946750	2748946751	Prophage
Salmonella enterica enterica sv. Typhi 137TY	2747842723	2748956049	2748956050	2748956051	Prophage: 61187-73356-cat_5
Salmonella enterica enterica sv. Typhi 138TY	2747842724	2748961124	2748961125	2748961126	Prophage
Salmonella enterica enterica sv. Typhi 139TY	2747842725	2748965305	2748965304	2748965303	Prophage: 222666-234835-cat_5
Salmonella enterica enterica sv. Typhi 1404	2744055102	2746935447	2746935448	2746935449	Prophage
Salmonella enterica enterica sv. Typhi 140TY	2747842722	2748950470	2748950471	2748950472	Prophage: 61187-73356-cat_5
Salmonella enterica enterica sv. Typhi 141461	2747842656	2748633365	2748633366	2748633367	Prophage
Salmonella enterica enterica sv. Typhi 1499	2744055143	2747132386	2747132387	2747132388	Prophage: 61187-73356-cat_5
Salmonella enterica enterica sv. Typhi 155749	2744055177	2747295437	2747295438	2747295439	Prophage
Salmonella enterica enterica sv. Typhi 1607	2744055166	2747242377	2747242376	2747242375	Prophage: 176803-188972-cat_5
Salmonella enterica enterica sv. Typhi 1647624	2747842649	2748600426	2748600425	2748600424	Prophage: 176693-188870-cat_5
Salmonella enterica enterica sv. Typhi 1647901	2744055175	2747286047	2747286046	2747286045	Prophage: 176811-188980-cat_5
Salmonella enterica enterica sv. Typhi 1650362	2744055101	2746930636	2746930635	2746930634	Prophage
Salmonella enterica enterica sv. Typhi 1703	2744055165	2747237927	2747237928	2747237929	Prophage
Salmonella enterica enterica sv. Typhi 1707	2747842635	2748533149	2748533150	2748533151	Prophage
Salmonella enterica enterica sv. Typhi 1738	2744055168	2747252017	2747252018	2747252019	Prophage: 61187-73356-cat_5
Salmonella enterica enterica sv. Typhi 175806	2744055281	2747792860	2747792861	2747792862	Prophage
Salmonella enterica enterica sv. Typhi 1877	2747842644	2748578659	2748578658	2748578657	Prophage: 5609-17295-cat_5
Salmonella enterica enterica sv. Typhi 2001-100239	2747842731	2748996122	2748996123	2748996124	Prophage: 16908-29078-cat_5
Salmonella enterica enterica sv. Typhi 2001-100510	2747843127	2750888850	2750888851	2750888852	Prophage
Salmonella enterica enterica sv. Typhi 2001-102645	2744055231	2747552326	2747552325	2747552324	Prophage
Salmonella enterica enterica sv. Typhi 2002-216507	2747843146	2750983209	2750983210	2750983211	Prophage
Salmonella enterica enterica sv. Typhi 2002-216622	2747843139	2750948592	2750948591	2750948590	Prophage
Salmonella enterica enterica sv. Typhi 2003-008924	2747842602	2748374505	2748374506	2748374507	Prophage
Salmonella enterica enterica sv. Typhi 2003-016955	2744055262	2747700471	2747700472	2747700473	Prophage: 61187-73356-cat_5
Salmonella enterica enterica sv. Typhi 2005-008425	2751185224	2751303206	2751303205	2751303204	Prophage: 222659-234828-cat_5
Salmonella enterica enterica sv. Typhi 2005-009945	2747843140	2750954181	2750954182	2750954183	Prophage: 88099-100268-cat_5
Salmonella enterica enterica sv. Typhi 2005-010317	2751185225	2751308919	2751308920	2751308921	Prophage: 61187-73356-cat_5
Salmonella enterica enterica sv. Typhi 2005-010587	2747843121	2750859860	2750859861	2750859862	Prophage: 61201-73371-cat_5
Salmonella enterica enterica sv. Typhi 2005-011215	2747842568	2748209881	2748209882	2748209883	Prophage
Salmonella enterica enterica sv. Typhi 2006-007642	2744055127	2747055536	2747055537	2747055538	Prophage
Salmonella enterica enterica sv. Typhi 2006-008616	2747843151	2751008201	2751008202	2751008203	Prophage
Salmonella enterica enterica sv. Typhi 2006-011021	2747843126	2750884805	2750884804	2750884803	Prophage: 176803-188972-cat_5
Salmonella enterica enterica sv. Typhi 2006-014301	2751185216	2751263710	2751263709	2751263708	Prophage: 165018-177187-cat_5
Salmonella enterica enterica sv. Typhi 2007-001525	2747842726	2748970767	2748970768	2748970769	Prophage
Salmonella enterica enterica sv. Typhi 2007-001619	2744055104	2746945681	2746945680	2746945679	Prophage: 72622-84791-cat_5
Salmonella enterica enterica sv. Typhi 2007-003270	2747842736	2749020261	2749020260	2749020259	Prophage: 176823-188992-cat_5
Salmonella enterica enterica sv. Typhi 2007-005516	2747842738	2749030901	2749030902	2749030903	Prophage: 61187-73356-cat_5
Salmonella enterica enterica sv. Typhi 2007-006110	2747842737	2749025260	2749025261	2749025262	Prophage: 61187-73356-cat_5
Salmonella enterica enterica sv. Typhi 2007-007073	2747842739	2749035389	2749035390	2749035391	Prophage
Salmonella enterica enterica sv. Typhi 2007-007363	2747842732	2749000228	2749000227	2749000226	Prophage: 176815-188984-cat_5
Salmonella enterica enterica sv. Typhi 2007-007506	2747842728	2748980415	2748980414	2748980413	Prophage: 176814-188983-cat_5
Salmonella enterica enterica sv. Typhi 2007-011815	2747842729	2748986424	2748986425	2748986426	Prophage
Salmonella enterica enterica sv. Typhi 2007-012990	2747843128	2750893527	2750893528	2750893529	Prophage: 61187-73356-cat_5
Salmonella enterica enterica sv. Typhi 2007-013365	2747843125	2750879282	2750879281	2750879280	Prophage: 176799-188968-cat_5
Salmonella enterica enterica sv. Typhi 2007-015726	2747843149	2750998915	2750998916	2750998917	Prophage: 61187-73356-cat_5
Salmonella enterica enterica sv. Typhi 2007-015823	2747842730	2748990410	2748990409	2748990408	Prophage
Salmonella enterica enterica sv. Typhi 2007-019648	2747842628	2748498571	2748498572	2748498573	Prophage
Salmonella enterica enterica sv. Typhi 2007-021515	2747843142	2750965607	2750965608	2750965609	Prophage: 61187-73356-cat_5
Salmonella enterica enterica sv. Typhi 2007-023116	2747842733	2749005497	2749005496	2749005495	Prophage: 176823-188992-cat_5
Salmonella enterica enterica sv. Typhi 2007-023117	2747842734	2749010381	2749010382	2749010383	Prophage
Salmonella enterica enterica sv. Typhi 2007-024445	2747842735	2749015101	2749015102	2749015103	Prophage
Salmonella enterica enterica sv. Typhi 2007-024758	2744055230	2747547854	2747547853	2747547852	Prophage: 176707-188876-cat_5
Salmonella enterica enterica sv. Typhi 2008-001909	2747843115	2750830057	2750830056	2750830055	Prophage
Salmonella enterica enterica sv. Typhi 2008-002399	2744055275	2747763397	2747763396	2747763395	Prophage
Salmonella enterica enterica sv. Typhi 2008-002960	2744055126	2747050307	2747050308	2747050309	Prophage
Salmonella enterica enterica sv. Typhi 2008-003680	2744055146	2747147065	2747147066	2747147067	Prophage: 61187-73356-cat_5
Salmonella enterica enterica sv. Typhi 2008-003956	2747843129	2750899310	2750899309	2750899308	Prophage: 176813-188982-cat_5
Salmonella enterica enterica sv. Typhi 2008-004254	2747842603	2748378489	2748378488	2748378487	Prophage
Salmonella enterica enterica sv. Typhi 2008-006300	2744055264	2747710548	2747710549	2747710550	Prophage
Salmonella enterica enterica sv. Typhi 2008-006312	2751185212	2751243996	2751243997	2751243998	Prophage
Salmonella enterica enterica sv. Typhi 2008-006685	2747842727	2748975568	2748975567	2748975566	Prophage
Salmonella enterica enterica sv. Typhi 2008-017452	2751185220	2751283715	2751283714	2751283713	Prophage: 164921-177090-cat_5
Salmonella enterica enterica sv. Typhi 2009-000156	2747843116	2750835141	2750835142	2750835143	Prophage
Salmonella enterica enterica sv. Typhi 2009-000374	2747843143	2750968550	2750968549	2750968548	Prophage
Salmonella enterica enterica sv. Typhi 2009-000892	2747843117	2750840150	2750840151	2750840152	Prophage: 206041-218573-cat_5
Salmonella enterica enterica sv. Typhi 2009-004002	2747843118	2750845296	2750845295	2750845294	Prophage
Salmonella enterica enterica sv. Typhi 2009-006046	2747843119	2750850323	2750850322	2750850321	Prophage
Salmonella enterica enterica sv. Typhi 2009-007146	2747843120	2750854748	2750854747	2750854746	Prophage
Salmonella enterica enterica sv. Typhi 2009-011935	2747843122	2750864609	2750864608	2750864607	Prophage
Salmonella enterica enterica sv. Typhi 2009-012898	2747843123	2750869622	2750869621	2750869620	Prophage: 176807-188976-cat_5
Salmonella enterica enterica sv. Typhi 2010-002605	2747843134	2750923620	2750923619	2750923618	Prophage: 384219-396388-cat_5
Salmonella enterica enterica sv. Typhi 2010-002948	2747843131	2750909916	2750909917	2750909918	Prophage: 61187-73356-cat_5
Salmonella enterica enterica sv. Typhi 2010-004004	2747843141	2750960788	2750960789	2750960790	Prophage: 61187-73356-cat_5
Salmonella enterica enterica sv. Typhi 2010-005196	2744055277	2747772938	2747772939	2747772940	Prophage: 61187-73356-cat_5
Salmonella enterica enterica sv. Typhi 2010-005872	2744055263	2747705755	2747705756	2747705757	Prophage: 61179-73348-cat_5
Salmonella enterica enterica sv. Typhi 2010-006045	2751185222	2751293862	2751293861	2751293860	Prophage: 165014-177183-cat_5
Salmonella enterica enterica sv. Typhi 2010-006551	2747843124	2750874546	2750874545	2750874544	Prophage: 176805-188974-cat_5
Salmonella enterica enterica sv. Typhi 2010-006866	2747842588	2748307085	2748307084	2748307083	Prophage: 176813-188982-cat_5
Salmonella enterica enterica sv. Typhi 2010-007462	2747843130	2750904664	2750904663	2750904662	Prophage
Salmonella enterica enterica sv. Typhi 2010-008154	2747843133	2750918793	2750918792	2750918791	Prophage: 222652-234821-cat_5
Salmonella enterica enterica sv. Typhi 2010-009987	2747842570	2748220181	2748220182	2748220183	Prophage: 267748-279917-cat_5
Salmonella enterica enterica sv. Typhi 2010-010162	2747843132	2750913967	2750913968	2750913969	Prophage
Salmonella enterica enterica sv. Typhi 2010-010972	2747843135	2750928600	2750928601	2750928602	Prophage
Salmonella enterica enterica sv. Typhi 2010-011187	2747843138	2750943402	2750943403	2750943404	Prophage: 61187-73356-cat_5
Salmonella enterica enterica sv. Typhi 2010-011361	2747842573	2748234175	2748234174	2748234173	Prophage
Salmonella enterica enterica sv. Typhi 2010-011712	2747843136	2750933598	2750933599	2750933600	Prophage: 61187-73356-cat_5
Salmonella enterica enterica sv. Typhi 2010-021566	2747843144	2750973593	2750973592	2750973591	Prophage: 176809-188978-cat_5
Salmonella enterica enterica sv. Typhi 2011-007445	2747843147	2750988152	2750988153	2750988154	Prophage
Salmonella enterica enterica sv. Typhi 2011-007660	2744055105	2746949513	2746949512	2746949511	Prophage
Salmonella enterica enterica sv. Typhi 2011-007792	2747843148	2750993339	2750993338	2750993337	Prophage
Salmonella enterica enterica sv. Typhi 2011-007930	2744055276	2747768386	2747768387	2747768388	Prophage: 159638-171807-cat_5
Salmonella enterica enterica sv. Typhi 2011-018938	2747842578	2748259146	2748259145	2748259144	Prophage: 165013-177182-cat_5
Salmonella enterica enterica sv. Typhi 2012-002759	2751185208	2751223830	2751223831	2751223832	Prophage
Salmonella enterica enterica sv. Typhi 2012-007197	2751185209	2751228828	2751228827	2751228826	Prophage
Salmonella enterica enterica sv. Typhi 2012-008606	2744055007	2746525335	2746525334	2746525333	Prophage: 178137-190306-cat_5
Salmonella enterica enterica sv. Typhi 2012-009077	2751185214	2751254130	2751254129	2751254128	Prophage: 164782-176951-cat_5
Salmonella enterica enterica sv. Typhi 2012-009618	2751185218	2751274043	2751274044	2751274045	Prophage
Salmonella enterica enterica sv. Typhi 2012-009913	2747842576	2748248911	2748248912	2748248913	Prophage: 61187-73356-cat_5
Salmonella enterica enterica sv. Typhi 2012-010059	2751185219	2751278761	2751278760	2751278759	Prophage: 164921-177090-cat_5
Salmonella enterica enterica sv. Typhi 2012-010060	2751185217	2751268646	2751268645	2751268644	Prophage: 165021-177190-cat_5
Salmonella enterica enterica sv. Typhi 2012-010389	2747842627	2748494477	2748494476	2748494475	Prophage: 166069-178238-cat_5
Salmonella enterica enterica sv. Typhi 2012-010406	2751185227	2751318309	2751318310	2751318311	Prophage: 61187-73356-cat_5
Salmonella enterica enterica sv. Typhi 206926	2747842646	2748585502	2748585501	2748585500	Prophage
Salmonella enterica enterica sv. Typhi 2181	2747842648	2748595497	2748595496	2748595495	Prophage
Salmonella enterica enterica sv. Typhi 225555	2747842652	2748613900	2748613901	2748613902	Prophage
Salmonella enterica enterica sv. Typhi 226195	2747842651	2748609219	2748609220	2748609221	Prophage
Salmonella enterica enterica sv. Typhi 231697	2747842645	2748580671	2748580672	2748580673	Prophage
Salmonella enterica enterica sv. Typhi 237091	2744055228	2747537822	2747537823	2747537824	Prophage
Salmonella enterica enterica sv. Typhi 238675	2747842654	2748623752	2748623753	2748623754	Prophage
Salmonella enterica enterica sv. Typhi 241451	2747842653	2748619491	2748619492	2748619493	Prophage: 61180-73357-cat_5
Salmonella enterica enterica sv. Typhi 241454	2747842650	2748604066	2748604067	2748604068	Prophage
Salmonella enterica enterica sv. Typhi 257401	2747842655	2748629357	2748629356	2748629355	Prophage
Salmonella enterica enterica sv. Typhi 316083	2747842668	2748691000	2748690999	2748690998	Prophage: 154815-188707-cat_5
Salmonella enterica enterica sv. Typhi 325681	2747842667	2748686059	2748686060	2748686061	Prophage: 61187-73356-cat_5
Salmonella enterica enterica sv. Typhi 338900	2747842670	2748699339	2748699340	2748699341	Prophage
Salmonella enterica enterica sv. Typhi 363192	2744055179	2747305110	2747305109	2747305108	Prophage
Salmonella enterica enterica sv. Typhi 379905	2747842671	2748704197	2748704196	2748704195	Prophage
Salmonella enterica enterica sv. Typhi 400746	2744055269	2747735480	2747735479	2747735478	Prophage
Salmonella enterica enterica sv. Typhi 410323	2744055176	2747291058	2747291057	2747291056	Prophage: 176783-188953-cat_5
Salmonella enterica enterica sv. Typhi 410378	2747842662	2748661623	2748661624	2748661625	Prophage
Salmonella enterica enterica sv. Typhi 412921	2747842661	2748656761	2748656760	2748656759	Prophage
Salmonella enterica enterica sv. Typhi 427489	2747842660	2748652993	2748652992	2748652991	Prophage
Salmonella enterica enterica sv. Typhi 474899	2744055180	2747308302	2747308303	2747308304	Prophage: 61187-73356-cat_5
Salmonella enterica enterica sv. Typhi 493790	2747842657	2748637525	2748637524	2748637523	Prophage
Salmonella enterica enterica sv. Typhi 516981	2747842659	2748647577	2748647576	2748647575	Prophage
Salmonella enterica enterica sv. Typhi 520772	2747842658	2748643068	2748643067	2748643066	Prophage: 176741-188918-cat_5
Salmonella enterica enterica sv. Typhi 540614	2747842663	2748666316	2748666317	2748666318	Prophage
Salmonella enterica enterica sv. Typhi 542825	2744055282	2747798052	2747798053	2747798054	Prophage
Salmonella enterica enterica sv. Typhi 583236	2744055226	2747528783	2747528782	2747528781	Prophage: 176826-188995-cat_5
Salmonella enterica enterica sv. Typhi 60434	2744055172	2747271475	2747271476	2747271477	Prophage: 61187-73364-cat_5
Salmonella enterica enterica sv. Typhi 61025	2747842636	2748537975	2748537976	2748537977	Prophage
Salmonella enterica enterica sv. Typhi 62717	2744055091	2746882949	2746882950	2746882951	Prophage
Salmonella enterica enterica sv. Typhi 627334	2747842666	2748681038	2748681037	2748681036	Prophage
Salmonella enterica enterica sv. Typhi 634660	2744055171	2747267200	2747267201	2747267202	Prophage
Salmonella enterica enterica sv. Typhi 63714	2744055169	2747256749	2747256750	2747256751	Prophage
Salmonella enterica enterica sv. Typhi 639624	2747842669	2748695105	2748695104	2748695103	Prophage
Salmonella enterica enterica sv. Typhi 648212	2747842664	2748671504	2748671505	2748671506	Prophage: 61187-73356-cat_5
Salmonella enterica enterica sv. Typhi 671076	2747842591	2748322002	2748322001	2748322000	Prophage
Salmonella enterica enterica sv. Typhi 671445	2747842665	2748675818	2748675819	2748675820	Prophage
Salmonella enterica enterica sv. Typhi A105	2747842552	2748134146	2748134147	2748134148	Prophage: 211042-223212-cat_5
Salmonella enterica enterica sv. Typhi A122	2744055112	2746983759	2746983760	2746983761	Prophage: 61187-73357-cat_5
Salmonella enterica enterica sv. Typhi A125	2747842677	2748731996	2748731995	2748731994	Prophage
Salmonella enterica enterica sv. Typhi A128	2744055227	2747533836	2747533837	2747533838	Prophage: 61126-73296-cat_5
Salmonella enterica enterica sv. Typhi A131	2747842679	2748742201	2748742202	2748742203	Prophage: 61187-73356-cat_5
Salmonella enterica enterica sv. Typhi A132	2747842683	2748761569	2748761570	2748761571	Prophage
Salmonella enterica enterica sv. Typhi A135	2747842686	2748775278	2748775277	2748775276	Prophage
Salmonella enterica enterica sv. Typhi A136	2747842675	2748722611	2748722612	2748722613	Prophage
Salmonella enterica enterica sv. Typhi A137	2747842673	2748712829	2748712828	2748712827	Prophage: 440812-452981-cat_5
Salmonella enterica enterica sv. Typhi A150	2744055015	2746563247	2746563248	2746563249	Prophage
Salmonella enterica enterica sv. Typhi A156	2744055013	2746553613	2746553614	2746553615	Prophage
Salmonella enterica enterica sv. Typhi A158	2747842620	2748461031	2748461032	2748461033	Prophage
Salmonella enterica enterica sv. Typhi A178	2747842623	2748475441	2748475442	2748475443	Prophage
Salmonella enterica enterica sv. Typhi A180	2744055142	2747127112	2747127113	2747127114	Prophage: 61187-73356-cat_5
Salmonella enterica enterica sv. Typhi A235	2744055157	2747199573	2747199574	2747199575	Prophage
Salmonella enterica enterica sv. Typhi A236	2744055008	2746529798	2746529797	2746529796	Prophage
Salmonella enterica enterica sv. Typhi A237	2747842615	2748436512	2748436513	2748436514	Prophage: 61187-73356-cat_5
Salmonella enterica enterica sv. Typhi A238	2747842609	2748410385	2748410386	2748410387	Prophage: 61187-72873-cat_5
Salmonella enterica enterica sv. Typhi A239	2744055147	2747154189	2747154188	2747154187	Prophage
Salmonella enterica enterica sv. Typhi A240	2744055012	2746549589	2746549590	2746549591	Prophage
Salmonella enterica enterica sv. Typhi A243	2744055019	2746582954	2746582953	2746582952	Prophage
Salmonella enterica enterica sv. Typhi A244	2744055137	2747103846	2747103847	2747103848	Prophage
Salmonella enterica enterica sv. Typhi A245	2747842607	2748398584	2748398585	2748398586	Prophage: 61187-73356-cat_5
Salmonella enterica enterica sv. Typhi A246	2747842624	2748479585	2748479586	2748479587	Prophage
Salmonella enterica enterica sv. Typhi A247	2744055014	2746558928	2746558927	2746558926	Prophage
Salmonella enterica enterica sv. Typhi A248	2747842606	2748394023	2748394022	2748394021	Prophage
Salmonella enterica enterica sv. Typhi A249	2747842618	2748451587	2748451588	2748451589	Prophage
Salmonella enterica enterica sv. Typhi A250	2747842619	2748458561	2748458560	2748458559	Prophage: 57722-69891-cat_5
Salmonella enterica enterica sv. Typhi A252	2744055135	2747094397	2747094396	2747094395	Prophage
Salmonella enterica enterica sv. Typhi A255	2744055156	2747196403	2747196404	2747196405	Prophage: 61187-73356-cat_5
Salmonella enterica enterica sv. Typhi A256	2747842616	2748442440	2748442441	2748442442	Prophage
Salmonella enterica enterica sv. Typhi A257	2747842622	2748470751	2748470750	2748470749	Prophage: 176814-188983-cat_5
Salmonella enterica enterica sv. Typhi A258	2744055138	2747108727	2747108726	2747108725	Prophage: 222666-234835-cat_5
Salmonella enterica enterica sv. Typhi A259	2744055140	2747118296	2747118297	2747118298	Prophage
Salmonella enterica enterica sv. Typhi A263	2747842625	2748486389	2748486390	2748486391	Prophage: 61187-73356-cat_5
Salmonella enterica enterica sv. Typhi A265	2747842617	2748446839	2748446840	2748446841	Prophage
Salmonella enterica enterica sv. Typhi A266	2747842621	2748468564	2748468565	2748468566	Prophage: 61187-72873-cat_5
Salmonella enterica enterica sv. Typhi A268	2751185244	2751398885	2751398884	2751398883	Prophage
Salmonella enterica enterica sv. Typhi A271	2751185259	2751470424	2751470423	2751470422	Prophage
Salmonella enterica enterica sv. Typhi A272	2751185266	2751503429	2751503428	2751503427	Prophage: 384089-396258-cat_5
Salmonella enterica enterica sv. Typhi A273	2751185267	2751508574	2751508575	2751508576	Prophage
Salmonella enterica enterica sv. Typhi A274	2751185268	2751513575	2751513574	2751513573	Prophage
Salmonella enterica enterica sv. Typhi A275	2751185269	2751520039	2751520038	2751520037	Prophage: 3841-15527-cat_5
Salmonella enterica enterica sv. Typhi A276	2751185226	2751313401	2751313400	2751313399	Prophage
Salmonella enterica enterica sv. Typhi A277	2751185229	2751327736	2751327735	2751327734	Prophage: 384089-396258-cat_5
Salmonella enterica enterica sv. Typhi A278	2751185228	2751323029	2751323028	2751323027	Prophage
Salmonella enterica enterica sv. Typhi A281	2751185230	2751333416	2751333415	2751333414	Prophage
Salmonella enterica enterica sv. Typhi A282	2747842604	2748384719	2748384718	2748384717	Prophage
Salmonella enterica enterica sv. Typhi A283	2751185232	2751345187	2751345186	2751345185	Prophage: 3839-15888-cat_5
Salmonella enterica enterica sv. Typhi A284	2751185231	2751337598	2751337597	2751337596	Prophage
Salmonella enterica enterica sv. Typhi A285	2747842577	2748256143	2748256142	2748256141	Prophage: 57782-69951-cat_5
Salmonella enterica enterica sv. Typhi A287	2751185235	2751356602	2751356601	2751356600	Prophage
Salmonella enterica enterica sv. Typhi A32420	2744055116	2747002757	2747002758	2747002759	Prophage
Salmonella enterica enterica sv. Typhi A33112	2747843108	2750797109	2750797108	2750797107	Prophage
Salmonella enterica enterica sv. Typhi A341	2751185237	2751365602	2751365603	2751365604	Prophage
Salmonella enterica enterica sv. Typhi A344-1st	2751185240	2751379742	2751379741	2751379740	Prophage
Salmonella enterica enterica sv. Typhi A352	2751185242	2751389828	2751389829	2751389830	Prophage: 61187-73356-cat_5
Salmonella enterica enterica sv. Typhi A354	2751185241	2751385037	2751385036	2751385035	Prophage
Salmonella enterica enterica sv. Typhi A357	2751185246	2751408904	2751408903	2751408902	Prophage
Salmonella enterica enterica sv. Typhi A358	2751185247	2751412620	2751412621	2751412622	Prophage
Salmonella enterica enterica sv. Typhi A359	2751185248	2751418645	2751418646	2751418647	Prophage
Salmonella enterica enterica sv. Typhi A360	2751185249	2751423516	2751423515	2751423514	Prophage
Salmonella enterica enterica sv. Typhi A363	2751185250	2751427532	2751427531	2751427530	Prophage: 176802-188972-cat_5
Salmonella enterica enterica sv. Typhi A369	2751185253	2751443484	2751443485	2751443486	Prophage: 61187-73356-cat_5
Salmonella enterica enterica sv. Typhi A370	2751185254	2751446060	2751446061	2751446062	Prophage
Salmonella enterica enterica sv. Typhi A374	2751185256	2751456643	2751456642	2751456641	Prophage: 176813-188982-cat_5
Salmonella enterica enterica sv. Typhi A379	2744055266	2747722358	2747722359	2747722360	Prophage: 60824-72873-cat_5
Salmonella enterica enterica sv. Typhi A380	2751185260	2751474893	2751474894	2751474895	Prophage
Salmonella enterica enterica sv. Typhi A385	2744055280	2747790182	2747790183	2747790184	Prophage: 60824-72873-cat_5
Salmonella enterica enterica sv. Typhi A390	2751185263	2751488869	2751488868	2751488867	Prophage: 222652-234821-cat_5
Salmonella enterica enterica sv. Typhi A392	2751185262	2751485031	2751485032	2751485033	Prophage
Salmonella enterica enterica sv. Typhi A39483	2747843111	2750811905	2750811906	2750811907	Prophage: 61187-73356-cat_5
Salmonella enterica enterica sv. Typhi A395	2747842580	2748269346	2748269347	2748269348	Prophage: 61187-73356-cat_5
Salmonella enterica enterica sv. Typhi A396	2751185265	2751499449	2751499450	2751499451	Prophage
Salmonella enterica enterica sv. Typhi A399	2747842579	2748263735	2748263736	2748263737	Prophage
Salmonella enterica enterica sv. Typhi A40201	2747843109	2750801739	2750801740	2750801741	Prophage
Salmonella enterica enterica sv. Typhi A40566	2747843113	2750820816	2750820815	2750820814	Prophage: 176829-189006-cat_5
Salmonella enterica enterica sv. Typhi A53009	2747843085	2750687512	2750687511	2750687510	Prophage
Salmonella enterica enterica sv. Typhi A53789	2747843087	2750696497	2750696496	2750696495	Prophage
Salmonella enterica enterica sv. Typhi A55865	2747842584	2748288222	2748288223	2748288224	Prophage
Salmonella enterica enterica sv. Typhi B1271	2747842610	2748413391	2748413392	2748413393	Prophage: 61665-73834-cat_5
Salmonella enterica enterica sv. Typhi B1305	2744055154	2747187596	2747187597	2747187598	Prophage: 61112-72798-cat_5
Salmonella enterica enterica sv. Typhi B1472	2744055161	2747221235	2747221236	2747221237	Prophage: 61112-72798-cat_5
Salmonella enterica enterica sv. Typhi B1501	2747842629	2748507082	2748507083	2748507084	Prophage: 61492-73178-cat_5
Salmonella enterica enterica sv. Typhi B1502	2744055145	2747141494	2747141493	2747141492	Prophage
Salmonella enterica enterica sv. Typhi B1542	2747842631	2748515552	2748515551	2748515550	Prophage: 71414-83583-cat_5
Salmonella enterica enterica sv. Typhi B1563	2747842630	2748511367	2748511366	2748511365	Prophage: 3841-15890-cat_5
Salmonella enterica enterica sv. Typhi B1596	2747842632	2748521310	2748521311	2748521312	Prophage: 61112-72798-cat_5
Salmonella enterica enterica sv. Typhi B1616	2744055144	2747139996	2747139997	2747139998	Prophage: 60749-72798-cat_5
Salmonella enterica enterica sv. Typhi B1628	2747842590	2748315927	2748315928	2748315929	Prophage
Salmonella enterica enterica sv. Typhi B2667	2744055149	2747161523	2747161522	2747161521	Prophage
Salmonella enterica enterica sv. Typhi B4381	2744055162	2747226015	2747226016	2747226017	Prophage: 61112-72798-cat_5
Salmonella enterica enterica sv. Typhi B4387	2744055163	2747230425	2747230424	2747230423	Prophage: 3817-15503-cat_5
Salmonella enterica enterica sv. Typhi BC2011-1305	2751185202	2751193654	2751193655	2751193656	Prophage
Salmonella enterica enterica sv. Typhi BC2011-1307	2751185203	2751200060	2751200061	2751200062	Prophage: 61187-73356-cat_5
Salmonella enterica enterica sv. Typhi BC2011-1311	2751185201	2751188741	2751188742	2751188743	Prophage: 61187-73356-cat_5
Salmonella enterica enterica sv. Typhi BC2011-1325	2747843150	2751002861	2751002860	2751002859	Prophage
Salmonella enterica enterica sv. Typhi BC20111457	2751185204	2751204242	2751204241	2751204240	Prophage
Salmonella enterica enterica sv. Typhi BC2011-1461	2751185205	2751208470	2751208471	2751208472	Prophage
Salmonella enterica enterica sv. Typhi BC2011-1534	2747842569	2748215227	2748215226	2748215225	Prophage: 176994-189163-cat_5
Salmonella enterica enterica sv. Typhi BC2011-1612	2751185207	2751218461	2751218462	2751218463	Prophage
Salmonella enterica enterica sv. Typhi BC2011-1683	2744055125	2747045333	2747045332	2747045331	Prophage: 176821-188990-cat_5
Salmonella enterica enterica sv. Typhi BC2011-1739	2751185206	2751214221	2751214220	2751214219	Prophage
Salmonella enterica enterica sv. Typhi BCR108	2681813368	2683958965	2683958966	2683958967	Prophage: 61187-73356-cat_5
Salmonella enterica enterica sv. Typhi BCR110	2713896952	2714992592	2714992593	2714992594	Prophage
Salmonella enterica enterica sv. Typhi BCR162	2724679321	2726398139	2726398140	2726398141	Prophage
Salmonella enterica enterica sv. Typhi BCR170	2675903490	2678168284	2678168283	2678168282	Prophage
Salmonella enterica enterica sv. Typhi BCR175	2706794617	2707677459	2707677460	2707677461	Prophage
Salmonella enterica enterica sv. Typhi BCR177	2724679299	2726289710	2726289711	2726289712	Prophage
Salmonella enterica enterica sv. Typhi BCR191	2698536613	2699794720	2699794721	2699794722	Prophage: 61187-73356-cat_5
Salmonella enterica enterica sv. Typhi BCR211	2724679322	2726402978	2726402977	2726402976	Prophage: 222555-234724-cat_5
Salmonella enterica enterica sv. Typhi BCR232	2698536593	2699714454	2699714455	2699714456	Prophage: 61187-73364-cat_5
Salmonella enterica enterica sv. Typhi BCR43	2713896951	2714987779	2714987780	2714987781	Prophage
Salmonella enterica enterica sv. Typhi BCR48	2724679319	2726388280	2726388279	2726388278	Prophage: 176827-188996-cat_5
Salmonella enterica enterica sv. Typhi BCR49	2724679298	2726285271	2726285272	2726285273	Prophage: 61187-73356-cat_5
Salmonella enterica enterica sv. Typhi BCR52	2671181124	2675605598	2675605599	2675605600	Prophage
Salmonella enterica enterica sv. Typhi BCR62	2706794611	2707648627	2707648628	2707648629	Prophage
Salmonella enterica enterica sv. Typhi BCR89	2724679320	2726392112	2726392113	2726392114	Prophage
Salmonella enterica enterica sv. Typhi BL196	2548876847	2550097475	2550097474	2550097473	Prophage: 57689-69858-cat_5
Salmonella enterica enterica sv. Typhi CC_04	2747842933	2749961696	2749961695	2749961694	Prophage
Salmonella enterica enterica sv. Typhi CC_05	2744055098	2746917050	2746917049	2746917048	Prophage
Salmonella enterica enterica sv. Typhi CC_08	2747842934	2749965715	2749965716	2749965717	Prophage: 61187-73356-cat_5
Salmonella enterica enterica sv. Typhi CC_11	2744055253	2747657767	2747657766	2747657765	Prophage: 176814-188983-cat_5
Salmonella enterica enterica sv. Typhi CC_12	2747842565	2748195394	2748195395	2748195396	Prophage
Salmonella enterica enterica sv. Typhi CC_13	2747842941	2749999062	2749999063	2749999064	Prophage: 61284-73453-cat_5
Salmonella enterica enterica sv. Typhi CC_16	2747842943	2750008697	2750008696	2750008695	Prophage
Salmonella enterica enterica sv. Typhi CC_22	2747842946	2750023122	2750023121	2750023120	Prophage: 176820-188989-cat_5
Salmonella enterica enterica sv. Typhi CC_27	2747842798	2749316934	2749316933	2749316932	Prophage
Salmonella enterica enterica sv. Typhi CC_31	2747842951	2750046775	2750046774	2750046773	Prophage: 176811-188980-cat_5
Salmonella enterica enterica sv. Typhi CC_39	2747842953	2750056141	2750056142	2750056143	Prophage: 61286-73455-cat_5
Salmonella enterica enterica sv. Typhi CC_40	2747842955	2750065728	2750065729	2750065730	Prophage: 61187-73356-cat_5
Salmonella enterica enterica sv. Typhi CC_41	2747842936	2749975907	2749975906	2749975905	Prophage
Salmonella enterica enterica sv. Typhi CC_43	2747842560	2748172489	2748172490	2748172491	Prophage
Salmonella enterica enterica sv. Typhi CC_44	2747842558	2748162226	2748162225	2748162224	Prophage: 176828-188997-cat_5
Salmonella enterica enterica sv. Typhi CC_45	2744055238	2747585667	2747585668	2747585669	Prophage: 61187-73357-cat_5
Salmonella enterica enterica sv. Typhi CC_49	2744055197	2747390387	2747390386	2747390385	Prophage: 176805-188974-cat_5
Salmonella enterica enterica sv. Typhi CC_50	2747842940	2749994988	2749994987	2749994986	Prophage
Salmonella enterica enterica sv. Typhi CC_51	2747842945	2750018239	2750018240	2750018241	Prophage: 61187-73356-cat_5
Salmonella enterica enterica sv. Typhi CC_57	2744055254	2747662508	2747662507	2747662506	Prophage: 176777-188946-cat_5
Salmonella enterica enterica sv. Typhi CC_60	2744055200	2747404557	2747404558	2747404559	Prophage
Salmonella enterica enterica sv. Typhi CC_61	2747842800	2749325402	2749325401	2749325400	Prophage
Salmonella enterica enterica sv. Typhi CC_65	2747842954	2750060987	2750060988	2750060989	Prophage
Salmonella enterica enterica sv. Typhi CC_67	2747842956	2750070468	2750070469	2750070470	Prophage: 61149-73318-cat_5
Salmonella enterica enterica sv. Typhi CC_69	2744055284	2747807555	2747807554	2747807553	Prophage: 222627-234796-cat_5
Salmonella enterica enterica sv. Typhi CC_74	2747842796	2749306598	2749306599	2749306600	Prophage: 61187-73356-cat_5
Salmonella enterica enterica sv. Typhi CC_75	2747842935	2749970592	2749970591	2749970590	Prophage: 176810-188979-cat_5
Salmonella enterica enterica sv. Typhi CC_80	2747842795	2749302641	2749302640	2749302639	Prophage
Salmonella enterica enterica sv. Typhi CC_81	2747842938	2749984881	2749984882	2749984883	Prophage: 61187-73356-cat_5
Salmonella enterica enterica sv. Typhi CC_83	2747842944	2750013621	2750013620	2750013619	Prophage: 176788-188957-cat_5
Salmonella enterica enterica sv. Typhi CC_87	2747842947	2750027749	2750027750	2750027751	Prophage: 61390-73559-cat_5
Salmonella enterica enterica sv. Typhi CC_88	2747842948	2750032627	2750032626	2750032625	Prophage: 176813-188982-cat_5
Salmonella enterica enterica sv. Typhi CC_89	2747842950	2750042122	2750042121	2750042120	Prophage: 176809-188978-cat_5
Salmonella enterica enterica sv. Typhi CC_90	2747842949	2750037373	2750037372	2750037371	Prophage: 176813-188982-cat_5
Salmonella enterica enterica sv. Typhi CC_92	2747842952	2750051488	2750051489	2750051490	Prophage: 61187-73356-cat_5
Salmonella enterica enterica sv. Typhi CC_93	2744055022	2746596738	2746596737	2746596736	Prophage: 176791-188960-cat_5
Salmonella enterica enterica sv. Typhi CC_94	2744055097	2746912641	2746912640	2746912639	Prophage: 176807-188976-cat_5
Salmonella enterica enterica sv. Typhi CC_95	2744055250	2747643381	2747643380	2747643379	Prophage: 176813-188982-cat_5
Salmonella enterica enterica sv. Typhi CC_97	2744055026	2746615629	2746615630	2746615631	Prophage: 61357-73526-cat_5
Salmonella enterica enterica sv. Typhi CC_99	2747842937	2749979896	2749979897	2749979898	Prophage
Salmonella enterica enterica sv. Typhi CR0044	2548877056	2550979674	2550979673	2550979672	Prophage: 178100-190269-cat_5
Salmonella enterica enterica sv. Typhi CT18	637000254	637219677	637219678	637219679	Prophage
Salmonella enterica enterica sv. Typhi D28995	2747843112	2750816010	2750816011	2750816012	Prophage
Salmonella enterica enterica sv. Typhi D41342	2747843114	2750825370	2750825369	2750825368	Prophage
Salmonella enterica enterica sv. Typhi D50739	2747843102	2750768397	2750768396	2750768395	Prophage
Salmonella enterica enterica sv. Typhi E98-0664	642979341	643246143	643246142	643246141	Prophage: cat_2
Salmonella enterica enterica sv. Typhi E98-3139	642979346	643276584	643276585	643276586	Prophage: 25191-36887-cat_5
Salmonella enterica enterica sv. Typhi ERL021174	2744055092	2746888103	2746888102	2746888101	Prophage
Salmonella enterica enterica sv. Typhi ERL024182	2747842768	2749174652	2749174651	2749174650	Prophage: 176728-188905-cat_5
Salmonella enterica enterica sv. Typhi ERL02425	2747842778	2749221615	2749221616	2749221617	Prophage: 61187-73364-cat_5
Salmonella enterica enterica sv. Typhi ERL02732	2747842793	2749293076	2749293077	2749293078	Prophage: 61187-73357-cat_5
Salmonella enterica enterica sv. Typhi ERL032200	2747842797	2749311893	2749311894	2749311895	Prophage: 196917-209449-cat_5
Salmonella enterica enterica sv. Typhi ERL032330	2744055181	2747314519	2747314518	2747314517	Prophage
Salmonella enterica enterica sv. Typhi ERL04140	2744055236	2747576272	2747576271	2747576270	Prophage
Salmonella enterica enterica sv. Typhi ERL041419	2747842740	2749040425	2749040426	2749040427	Prophage
Salmonella enterica enterica sv. Typhi ERL041932	2747842741	2749045022	2749045023	2749045024	Prophage: 61187-73356-cat_5
Salmonella enterica enterica sv. Typhi ERL042857	2747842745	2749064227	2749064226	2749064225	Prophage
Salmonella enterica enterica sv. Typhi ERL043008	2747842742	2749050176	2749050177	2749050178	Prophage: 61142-73311-cat_5
Salmonella enterica enterica sv. Typhi ERL062282	2747842748	2749078477	2749078478	2749078479	Prophage
Salmonella enterica enterica sv. Typhi ERL063423	2747842744	2749059132	2749059133	2749059134	Prophage
Salmonella enterica enterica sv. Typhi ERL063424	2747842747	2749074418	2749074419	2749074420	Prophage: 61141-73310-cat_5
Salmonella enterica enterica sv. Typhi ERL064553	2747842750	2749087900	2749087901	2749087902	Prophage
Salmonella enterica enterica sv. Typhi ERL0661	2747842749	2749083445	2749083446	2749083447	Prophage: 61187-80683-cat_5
Salmonella enterica enterica sv. Typhi ERL07263	2747842751	2749092748	2749092747	2749092746	Prophage: 176790-188959-cat_5
Salmonella enterica enterica sv. Typhi ERL07264	2744055128	2747060296	2747060297	2747060298	Prophage: 61143-95353-cat_5
Salmonella enterica enterica sv. Typhi ERL072830	2747842759	2749131122	2749131121	2749131120	Prophage: 177028-189197-cat_5
Salmonella enterica enterica sv. Typhi ERL072973 GCA_001135805.1	2747842754	2749106815	2749106816	2749106817	Prophage
Salmonella enterica enterica sv. Typhi ERL07434	2747842761	2749140240	2749140241	2749140242	Prophage: 61149-73318-cat_5
Salmonella enterica enterica sv. Typhi ERL082325	2747842763	2749149688	2749149689	2749149690	Prophage: 197320-209489-cat_5
Salmonella enterica enterica sv. Typhi ERL082408	2747842755	2749111778	2749111777	2749111776	Prophage: 176857-189026-cat_5
Salmonella enterica enterica sv. Typhi ERL082444	2747842766	2749164399	2749164398	2749164397	Prophage: 176855-189024-cat_5
Salmonella enterica enterica sv. Typhi ERL082759	2747842753	2749102150	2749102151	2749102152	Prophage: 61177-73346-cat_5
Salmonella enterica enterica sv. Typhi ERL084047	2747842767	2749169516	2749169515	2749169514	Prophage
Salmonella enterica enterica sv. Typhi ERL084170	2747842758	2749126178	2749126179	2749126180	Prophage: 61202-95424-cat_5
Salmonella enterica enterica sv. Typhi ERL08619	2747842757	2749121727	2749121726	2749121725	Prophage
Salmonella enterica enterica sv. Typhi ERL091092	2747842762	2749145437	2749145436	2749145435	Prophage
Salmonella enterica enterica sv. Typhi ERL091300	2747842582	2748277849	2748277850	2748277851	Prophage: 61142-73311-cat_5
Salmonella enterica enterica sv. Typhi ERL091797	2747842765	2749159360	2749159361	2749159362	Prophage: 61187-73356-cat_5
Salmonella enterica enterica sv. Typhi ERL09383	2747842760	2749135448	2749135449	2749135450	Prophage
Salmonella enterica enterica sv. Typhi ERL094053	2744055233	2747562122	2747562121	2747562120	Prophage: 176860-189029-cat_5
Salmonella enterica enterica sv. Typhi ERL0982	2747842770	2749183076	2749183075	2749183074	Prophage: 176796-188965-cat_5
Salmonella enterica enterica sv. Typhi ERL0983	2747842771	2749187688	2749187689	2749187690	Prophage: 61193-73362-cat_5
Salmonella enterica enterica sv. Typhi ERL09892	2747842772	2749192524	2749192523	2749192522	Prophage: 176857-189026-cat_5
Salmonella enterica enterica sv. Typhi ERL101104	2747842769	2749178590	2749178591	2749178592	Prophage
Salmonella enterica enterica sv. Typhi ERL101621	2747842775	2749207049	2749207050	2749207051	Prophage
Salmonella enterica enterica sv. Typhi ERL102156	2747842774	2749202145	2749202144	2749202143	Prophage: 176791-188960-cat_5
Salmonella enterica enterica sv. Typhi ERL102275	2747842776	2749211802	2749211801	2749211800	Prophage
Salmonella enterica enterica sv. Typhi ERL102461	2747842773	2749197154	2749197155	2749197156	Prophage: 61144-73313-cat_5
Salmonella enterica enterica sv. Typhi ERL10320	2744055020	2746586856	2746586857	2746586858	Prophage
Salmonella enterica enterica sv. Typhi ERL10338	2747842777	2749216572	2749216573	2749216574	Prophage: 61255-73424-cat_5
Salmonella enterica enterica sv. Typhi ERL103534	2744055182	2747319040	2747319039	2747319038	Prophage
Salmonella enterica enterica sv. Typhi ERL1048	2747842780	2749230909	2749230910	2749230911	Prophage: 197379-209548-cat_5
Salmonella enterica enterica sv. Typhi ERL10492	2747842779	2749225888	2749225889	2749225890	Prophage: 61142-73311-cat_5
Salmonella enterica enterica sv. Typhi ERL10504	2747842781	2749235507	2749235506	2749235505	Prophage: 176919-189088-cat_5
Salmonella enterica enterica sv. Typhi ERL111572	2747842782	2749240503	2749240502	2749240501	Prophage: 176920-189452-cat_5
Salmonella enterica enterica sv. Typhi ERL111998	2747842592	2748326077	2748326076	2748326075	Prophage: 176923-189092-cat_5
Salmonella enterica enterica sv. Typhi ERL11299	2747842783	2749244977	2749244976	2749244975	Prophage
Salmonella enterica enterica sv. Typhi ERL113095	2747842785	2749254625	2749254624	2749254623	Prophage: 176989-189158-cat_5
Salmonella enterica enterica sv. Typhi ERL113434	2747842786	2749259233	2749259232	2749259231	Prophage: 176796-188965-cat_5
Salmonella enterica enterica sv. Typhi ERL114224	2744055234	2747566968	2747566967	2747566966	Prophage: 172911-185080-cat_5
Salmonella enterica enterica sv. Typhi ERL11877	2747842788	2749268711	2749268712	2749268713	Prophage: 61141-73310-cat_5
Salmonella enterica enterica sv. Typhi ERL12148	2747842790	2749278278	2749278279	2749278280	Prophage
Salmonella enterica enterica sv. Typhi ERL12375	2747842791	2749283196	2749283197	2749283198	Prophage: 61567-73736-cat_5
Salmonella enterica enterica sv. Typhi ERL12590	2747842792	2749287745	2749287746	2749287747	Prophage
Salmonella enterica enterica sv. Typhi ERL12680	2744055134	2747089563	2747089562	2747089561	Prophage
Salmonella enterica enterica sv. Typhi ERL12959	2747842789	2749273325	2749273326	2749273327	Prophage
Salmonella enterica enterica sv. Typhi Gen-0001	2744055122	2747031768	2747031769	2747031770	Prophage
Salmonella enterica enterica sv. Typhi Gen-0002	2744055229	2747543299	2747543298	2747543297	Prophage
Salmonella enterica enterica sv. Typhi Gen-0003	2747842693	2748809223	2748809224	2748809225	Prophage
Salmonella enterica enterica sv. Typhi Gen-0004	2747842554	2748143448	2748143447	2748143446	Prophage: 179872-192041-cat_5
Salmonella enterica enterica sv. Typhi Gen-0005	2747842694	2748813283	2748813284	2748813285	Prophage: 61188-73357-cat_5
Salmonella enterica enterica sv. Typhi Gen-0006	2747842704	2748862827	2748862826	2748862825	Prophage
Salmonella enterica enterica sv. Typhi Gen-0007	2747842698	2748833919	2748833920	2748833921	Prophage: 61188-73357-cat_5
Salmonella enterica enterica sv. Typhi Gen-0008	2747842712	2748901203	2748901204	2748901205	Prophage: 61188-73357-cat_5
Salmonella enterica enterica sv. Typhi Gen-0009	2747842720	2748941856	2748941857	2748941858	Prophage
Salmonella enterica enterica sv. Typhi Gen-0010	2747842687	2748779327	2748779328	2748779329	Prophage: 61188-73357-cat_5
Salmonella enterica enterica sv. Typhi Gen-0011	2747842676	2748727803	2748727804	2748727805	Prophage: 61188-73357-cat_5
Salmonella enterica enterica sv. Typhi Gen-0012	2747842688	2748784566	2748784567	2748784568	Prophage
Salmonella enterica enterica sv. Typhi Gen-0013	2747842680	2748747030	2748747031	2748747032	Prophage
Salmonella enterica enterica sv. Typhi Gen-0014	2747842689	2748789853	2748789852	2748789851	Prophage
Salmonella enterica enterica sv. Typhi Gen-0015	2747842692	2748804662	2748804661	2748804660	Prophage: 176810-188979-cat_5
Salmonella enterica enterica sv. Typhi Gen-0016	2747842690	2748795033	2748795032	2748795031	Prophage
Salmonella enterica enterica sv. Typhi Gen-0017	2747842691	2748799349	2748799350	2748799351	Prophage: 61188-73357-cat_5
Salmonella enterica enterica sv. Typhi Gen-0018	2744055270	2747738470	2747738469	2747738468	Prophage
Salmonella enterica enterica sv. Typhi Gen-0019	2747842684	2748765246	2748765247	2748765248	Prophage: 61188-73357-cat_5
Salmonella enterica enterica sv. Typhi Gen-0020	2747842681	2748751630	2748751631	2748751632	Prophage: 61230-73399-cat_5
Salmonella enterica enterica sv. Typhi Gen-0021	2747842678	2748737038	2748737039	2748737040	Prophage: 61188-73357-cat_5
Salmonella enterica enterica sv. Typhi Gen-0022	2747842685	2748770545	2748770546	2748770547	Prophage: 61188-73357-cat_5
Salmonella enterica enterica sv. Typhi Gen-0024	2751185386	2752090845	2752090846	2752090847	Prophage: 61188-73357-cat_5
Salmonella enterica enterica sv. Typhi Gen-0042	2751185389	2752105765	2752105764	2752105763	Prophage
Salmonella enterica enterica sv. Typhi Gen-0053	2751185388	2752101422	2752101423	2752101424	Prophage: 61188-73357-cat_5
Salmonella enterica enterica sv. Typhi H58	2706794577	2707497166	2707497165	2707497164	Prophage
Salmonella enterica enterica sv. Typhi H58 IB5335	2681813369	2683963204	2683963205	2683963206	Prophage: 121943-134475-cat_5
Salmonella enterica enterica sv. Typhi H58 IB5341	2724679294	2726265544	2726265545	2726265546	Prophage
Salmonella enterica enterica sv. Typhi H58 IB5342	2713896946	2714962036	2714962035	2714962034	Prophage
Salmonella enterica enterica sv. Typhi H58 IB5343	2706794603	2707608890	2707608889	2707608888	Prophage: 176805-188974-cat_5
Salmonella enterica enterica sv. Typhi H58 IB5345	2681813370	2683967960	2683967961	2683967962	Prophage
Salmonella enterica enterica sv. Typhi H58 IB5348	2706794605	2707618553	2707618554	2707618555	Prophage: 61187-73356-cat_5
Salmonella enterica enterica sv. Typhi H58 IB5351	2724679300	2726294534	2726294533	2726294532	Prophage
Salmonella enterica enterica sv. Typhi H58 IB5352	2706794608	2707632973	2707632972	2707632971	Prophage
Salmonella enterica enterica sv. Typhi H58 IB5353	2713896947	2714967344	2714967345	2714967346	Prophage
Salmonella enterica enterica sv. Typhi H58 IB5354	2675903476	2678111724	2678111723	2678111722	Prophage: 176807-188976-cat_5
Salmonella enterica enterica sv. Typhi H58 IB5355	2724679297	2726279939	2726279938	2726279937	Prophage
Salmonella enterica enterica sv. Typhi H58 IB5357	2681813372	2683978178	2683978177	2683978176	Prophage
Salmonella enterica enterica sv. Typhi H58 IB5358	2706794620	2707690545	2707690544	2707690543	Prophage: 176817-188986-cat_5
Salmonella enterica enterica sv. Typhi H58 IB5366	2706794607	2707628228	2707628229	2707628230	Prophage
Salmonella enterica enterica sv. Typhi H58 IB5369	2724679303	2726309171	2726309172	2726309173	Prophage: 61187-73356-cat_5
Salmonella enterica enterica sv. Typhi H58 IB5378	2671180810	2674267741	2674267740	2674267739	Prophage: 176817-188986-cat_5
Salmonella enterica enterica sv. Typhi H58 IB5379	2706794622	2707697367	2707697366	2707697365	Prophage: 176971-189140-cat_5
Salmonella enterica enterica sv. Typhi H58 IB5380	2724679306	2726324048	2726324049	2726324050	Prophage
Salmonella enterica enterica sv. Typhi H58 IB5382	2706794616	2707671969	2707671968	2707671967	Prophage: 176732-188901-cat_5
Salmonella enterica enterica sv. Typhi H58 IB5384	2724679308	2726333420	2726333419	2726333418	Prophage: 176786-188955-cat_5
Salmonella enterica enterica sv. Typhi IB5336	2706794609	2707638416	2707638415	2707638414	Prophage
Salmonella enterica enterica sv. Typhi IB5339	2706794604	2707613789	2707613788	2707613787	Prophage: 176802-188972-cat_5
Salmonella enterica enterica sv. Typhi IB5340	2671181051	2675283000	2675282999	2675282998	Prophage
Salmonella enterica enterica sv. Typhi IB5347	2681813371	2683973111	2683973110	2683973109	Prophage
Salmonella enterica enterica sv. Typhi IB5356	2671180688	2673795416	2673795415	2673795414	Prophage
Salmonella enterica enterica sv. Typhi IB5359	2724679301	2726299459	2726299460	2726299461	Prophage
Salmonella enterica enterica sv. Typhi IB5360	2724679295	2726270546	2726270547	2726270548	Prophage: 61187-73357-cat_5
Salmonella enterica enterica sv. Typhi IB5367	2724679302	2726304618	2726304617	2726304616	Prophage
Salmonella enterica enterica sv. Typhi IB5368	2706794606	2707623555	2707623554	2707623553	Prophage
Salmonella enterica enterica sv. Typhi IB5370	2724679296	2726276001	2726276000	2726275999	Prophage
Salmonella enterica enterica sv. Typhi IB5371	2681813373	2683982309	2683982310	2683982311	Prophage
Salmonella enterica enterica sv. Typhi IB5374	2724679304	2726314182	2726314181	2726314180	Prophage: 176829-188999-cat_5
Salmonella enterica enterica sv. Typhi IB5375	2713896948	2714972046	2714972047	2714972048	Prophage
Salmonella enterica enterica sv. Typhi IB5376	2724679305	2726319100	2726319101	2726319102	Prophage
Salmonella enterica enterica sv. Typhi IB5381	2706794625	2707708016	2707708015	2707708014	Prophage
Salmonella enterica enterica sv. Typhi IB5383	2724679307	2726328328	2726328327	2726328326	Prophage: 176824-188994-cat_5
Salmonella enterica enterica sv. Typhi IB5385	2671180902	2674671313	2674671314	2674671315	Prophage: 61187-73356-cat_5
Salmonella enterica enterica sv. Typhi IMR_TP298/15	2744054726	2745428257	2745428258	2745428259	Prophage
Salmonella enterica enterica sv. Typhi J185	642979339	643256383	643256384	643256385	Prophage
Salmonella enterica enterica sv. Typhi Ke062	2724679318	2726383507	2726383508	2726383509	Prophage: 92623-104792-cat_5
Salmonella enterica enterica sv. Typhi Ke378	2724679309	2726338794	2726338795	2726338796	Prophage
Salmonella enterica enterica sv. Typhi Ke452	2724679310	2726343193	2726343192	2726343191	Prophage: 384083-396252-cat_5
Salmonella enterica enterica sv. Typhi Ke453	2724679311	2726349516	2726349515	2726349514	Prophage
Salmonella enterica enterica sv. Typhi Ke454	2706794588	2707549176	2707549177	2707549178	Prophage
Salmonella enterica enterica sv. Typhi Ke455	2684622679	2685342381	2685342380	2685342379	Prophage
Salmonella enterica enterica sv. Typhi Ke458	2724679312	2726353452	2726353453	2726353454	Prophage: 126421-138590-cat_5
Salmonella enterica enterica sv. Typhi Ke461	2698536543	2699529668	2699529669	2699529670	Prophage: 61187-73356-cat_5
Salmonella enterica enterica sv. Typhi Ke462	2671180321	2672297956	2672297955	2672297954	Prophage: 176567-188744-cat_5
Salmonella enterica enterica sv. Typhi Ke463	2713896949	2714977637	2714977638	2714977639	Prophage: 117909-130078-cat_5
Salmonella enterica enterica sv. Typhi Ke466	2724679313	2726359435	2726359434	2726359433	Prophage: 176793-188962-cat_5
Salmonella enterica enterica sv. Typhi Ke467	2684622680	2685347520	2685347519	2685347518	Prophage: 222645-234814-cat_5
Salmonella enterica enterica sv. Typhi Ke468	2671180873	2674548993	2674548994	2674548995	Prophage: 61187-73356-cat_5
Salmonella enterica enterica sv. Typhi Ke469	2706794587	2707543599	2707543598	2707543597	Prophage: 176810-188979-cat_5
Salmonella enterica enterica sv. Typhi Ke470	2713896950	2714982104	2714982103	2714982102	Prophage: 428100-440269-cat_5
Salmonella enterica enterica sv. Typhi Ke472	2706794610	2707642805	2707642804	2707642803	Prophage
Salmonella enterica enterica sv. Typhi Ke474	2724679314	2726363568	2726363569	2726363570	Prophage: 211674-223843-cat_5
Salmonella enterica enterica sv. Typhi Ke475	2724679315	2726368845	2726368844	2726368843	Prophage
Salmonella enterica enterica sv. Typhi Ke476	2684622681	2685352407	2685352408	2685352409	Prophage
Salmonella enterica enterica sv. Typhi Ke477	2724679316	2726373109	2726373110	2726373111	Prophage
Salmonella enterica enterica sv. Typhi Ke479	2706794613	2707658099	2707658098	2707658097	Prophage
Salmonella enterica enterica sv. Typhi Ke480	2724679317	2726378273	2726378272	2726378271	Prophage: 222655-234824-cat_5
Salmonella enterica enterica sv. Typhi Ke481	2706794612	2707652917	2707652916	2707652915	Prophage
Salmonella enterica enterica sv. Typhi Ke482	2671180833	2674379131	2674379130	2674379129	Prophage
Salmonella enterica enterica sv. Typhi Ke492	2671180998	2675057507	2675057508	2675057509	Prophage
Salmonella enterica enterica sv. Typhi LNT722	2751185385	2752086975	2752086974	2752086973	Prophage
Salmonella enterica enterica sv. Typhi LNT899	2751185384	2752082300	2752082299	2752082298	Prophage
Salmonella enterica enterica sv. Typhi MDUST125	2744055193	2747371488	2747371487	2747371486	Prophage
Salmonella enterica enterica sv. Typhi MDUST126	2747842888	2749747091	2749747092	2749747093	Prophage: 61286-73463-cat_5
Salmonella enterica enterica sv. Typhi MDUST129	2751185355	2751942185	2751942186	2751942187	Prophage: 61187-73356-cat_5
Salmonella enterica enterica sv. Typhi MDUST13	2747843020	2750377566	2750377565	2750377564	Prophage: 176997-189166-cat_5
Salmonella enterica enterica sv. Typhi MDUST130	2747842839	2749512943	2749512944	2749512945	Prophage
Salmonella enterica enterica sv. Typhi MDUST131	2751185372	2752023278	2752023279	2752023280	Prophage
Salmonella enterica enterica sv. Typhi MDUST132	2747842852	2749575041	2749575042	2749575043	Prophage: 61391-73560-cat_5
Salmonella enterica enterica sv. Typhi MDUST133	2747842847	2749551370	2749551371	2749551372	Prophage
Salmonella enterica enterica sv. Typhi MDUST134	2751185359	2751962003	2751962004	2751962005	Prophage
Salmonella enterica enterica sv. Typhi MDUST135	2747842850	2749565349	2749565350	2749565351	Prophage: 61163-73340-cat_5
Salmonella enterica enterica sv. Typhi MDUST136	2747842851	2749570219	2749570220	2749570221	Prophage
Salmonella enterica enterica sv. Typhi MDUST137	2747842596	2748345813	2748345814	2748345815	Prophage
Salmonella enterica enterica sv. Typhi MDUST138	2747842918	2749890252	2749890253	2749890254	Prophage
Salmonella enterica enterica sv. Typhi MDUST139	2744055273	2747753635	2747753634	2747753633	Prophage: 176831-189001-cat_5
Salmonella enterica enterica sv. Typhi MDUST14	2744055133	2747084701	2747084700	2747084699	Prophage
Salmonella enterica enterica sv. Typhi MDUST140	2744055191	2747361630	2747361631	2747361632	Prophage
Salmonella enterica enterica sv. Typhi MDUST141	2747842799	2749321204	2749321205	2749321206	Prophage: 61665-73834-cat_5
Salmonella enterica enterica sv. Typhi MDUST142	2747842564	2748191057	2748191058	2748191059	Prophage
Salmonella enterica enterica sv. Typhi MDUST143	2747842853	2749579835	2749579836	2749579837	Prophage: 61286-73463-cat_5
Salmonella enterica enterica sv. Typhi MDUST144	2747843001	2750286353	2750286352	2750286351	Prophage: 176799-188968-cat_5
Salmonella enterica enterica sv. Typhi MDUST145	2747842804	2749345204	2749345203	2749345202	Prophage
Salmonella enterica enterica sv. Typhi MDUST146	2751185375	2752038292	2752038293	2752038294	Prophage: 61567-73736-cat_5
Salmonella enterica enterica sv. Typhi MDUST148	2747842957	2750075344	2750075343	2750075342	Prophage: 176842-189011-cat_5
Salmonella enterica enterica sv. Typhi MDUST149	2744055093	2746892473	2746892472	2746892471	Prophage
Salmonella enterica enterica sv. Typhi MDUST15	2747843019	2750372394	2750372393	2750372392	Prophage
Salmonella enterica enterica sv. Typhi MDUST150	2744055183	2747323631	2747323630	2747323629	Prophage: 176831-189000-cat_5
Salmonella enterica enterica sv. Typhi MDUST151	2751185374	2752033390	2752033389	2752033388	Prophage: 172953-185122-cat_5
Salmonella enterica enterica sv. Typhi MDUST152	2751185365	2751990131	2751990130	2751990129	Prophage: 176839-189008-cat_5
Salmonella enterica enterica sv. Typhi MDUST153	2747842854	2749584564	2749584565	2749584566	Prophage: 61491-73660-cat_5
Salmonella enterica enterica sv. Typhi MDUST154	2747842801	2749331075	2749331074	2749331073	Prophage
Salmonella enterica enterica sv. Typhi MDUST155	2747842923	2749913757	2749913756	2749913755	Prophage: 176844-189013-cat_5
Salmonella enterica enterica sv. Typhi MDUST156	2744055094	2746896970	2746896971	2746896972	Prophage: 61665-73834-cat_5
Salmonella enterica enterica sv. Typhi MDUST157	2747842856	2749594041	2749594042	2749594043	Prophage: 61178-73347-cat_5
Salmonella enterica enterica sv. Typhi MDUST158	2747842802	2749335453	2749335454	2749335455	Prophage
Salmonella enterica enterica sv. Typhi MDUST159	2744055021	2746591872	2746591873	2746591874	Prophage: 61665-73834-cat_5
Salmonella enterica enterica sv. Typhi MDUST16	2747843021	2750382066	2750382065	2750382064	Prophage: 176901-189070-cat_5
Salmonella enterica enterica sv. Typhi MDUST160	2747842928	2749937447	2749937446	2749937445	Prophage
Salmonella enterica enterica sv. Typhi MDUST161	2747842803	2749340332	2749340333	2749340334	Prophage: 61187-73356-cat_5
Salmonella enterica enterica sv. Typhi MDUST162	2751185366	2751994890	2751994889	2751994888	Prophage
Salmonella enterica enterica sv. Typhi MDUST163	2747842855	2749589299	2749589300	2749589301	Prophage: 61314-73483-cat_5
Salmonella enterica enterica sv. Typhi MDUST164	2747842930	2749946824	2749946823	2749946822	Prophage: 176794-188963-cat_5
Salmonella enterica enterica sv. Typhi MDUST165	2744055252	2747653009	2747653008	2747653007	Prophage: 176370-188547-cat_5
Salmonella enterica enterica sv. Typhi MDUST166	2744055247	2747629006	2747629007	2747629008	Prophage: 61187-73356-cat_5
Salmonella enterica enterica sv. Typhi MDUST167	2751185383	2752076869	2752076868	2752076867	Prophage: 176805-188974-cat_5
Salmonella enterica enterica sv. Typhi MDUST168	2744055024	2746606247	2746606246	2746606245	Prophage: 176878-189047-cat_5
Salmonella enterica enterica sv. Typhi MDUST169	2747842806	2749354867	2749354868	2749354869	Prophage: 61665-73834-cat_5
Salmonella enterica enterica sv. Typhi MDUST17	2744055208	2747443030	2747443031	2747443032	Prophage: 61112-73281-cat_5
Salmonella enterica enterica sv. Typhi MDUST170	2751185376	2752042899	2752042898	2752042897	Prophage: 176834-189003-cat_5
Salmonella enterica enterica sv. Typhi MDUST171	2751185358	2751956165	2751956166	2751956167	Prophage
Salmonella enterica enterica sv. Typhi MDUST172	2747842958	2750080091	2750080090	2750080089	Prophage: 176803-188972-cat_5
Salmonella enterica enterica sv. Typhi MDUST174	2747842553	2748138213	2748138214	2748138215	Prophage: 61495-73664-cat_5
Salmonella enterica enterica sv. Typhi MDUST175	2744055117	2747007211	2747007212	2747007213	Prophage: 61665-73834-cat_5
Salmonella enterica enterica sv. Typhi MDUST176	2751185377	2752047550	2752047549	2752047548	Prophage
Salmonella enterica enterica sv. Typhi MDUST177	2751185367	2752000225	2752000226	2752000227	Prophage: 61187-73363-cat_5
Salmonella enterica enterica sv. Typhi MDUST179	2744055187	2747343731	2747343730	2747343729	Prophage
Salmonella enterica enterica sv. Typhi MDUST18	2747843023	2750391763	2750391764	2750391765	Prophage
Salmonella enterica enterica sv. Typhi MDUST180	2747842932	2749956112	2749956111	2749956110	Prophage: 176809-188978-cat_5
Salmonella enterica enterica sv. Typhi MDUST181	2751185371	2752018673	2752018674	2752018675	Prophage: 61187-73356-cat_5
Salmonella enterica enterica sv. Typhi MDUST182	2747842805	2749350089	2749350088	2749350087	Prophage: 176796-188965-cat_5
Salmonella enterica enterica sv. Typhi MDUST183	2747842859	2749608470	2749608471	2749608472	Prophage
Salmonella enterica enterica sv. Typhi MDUST184	2747842858	2749603570	2749603571	2749603572	Prophage: 61187-73356-cat_5
Salmonella enterica enterica sv. Typhi MDUST185	2747842808	2749364614	2749364615	2749364616	Prophage
Salmonella enterica enterica sv. Typhi MDUST186	2747842895	2749780688	2749780689	2749780690	Prophage: 61187-73356-cat_5
Salmonella enterica enterica sv. Typhi MDUST187	2751185360	2751966045	2751966044	2751966043	Prophage: 176835-189004-cat_5
Salmonella enterica enterica sv. Typhi MDUST188	2751185356	2751947765	2751947766	2751947767	Prophage
Salmonella enterica enterica sv. Typhi MDUST189	2747842898	2749794648	2749794649	2749794650	Prophage: 61283-80765-cat_5
Salmonella enterica enterica sv. Typhi MDUST19	2744055017	2746572805	2746572804	2746572803	Prophage: 176857-189026-cat_5
Salmonella enterica enterica sv. Typhi MDUST190	2751185378	2752052563	2752052562	2752052561	Prophage
Salmonella enterica enterica sv. Typhi MDUST191	2747842595	2748340596	2748340597	2748340598	Prophage
Salmonella enterica enterica sv. Typhi MDUST192	2747842959	2750085419	2750085418	2750085417	Prophage
Salmonella enterica enterica sv. Typhi MDUST193	2747842960	2750089418	2750089419	2750089420	Prophage
Salmonella enterica enterica sv. Typhi MDUST194	2747842857	2749599205	2749599204	2749599203	Prophage
Salmonella enterica enterica sv. Typhi MDUST195	2747842961	2750094325	2750094324	2750094323	Prophage
Salmonella enterica enterica sv. Typhi MDUST196	2747842810	2749374166	2749374165	2749374164	Prophage
Salmonella enterica enterica sv. Typhi MDUST198	2747842807	2749359736	2749359735	2749359734	Prophage: 176835-189004-cat_5
Salmonella enterica enterica sv. Typhi MDUST199	2747842809	2749369119	2749369120	2749369121	Prophage
Salmonella enterica enterica sv. Typhi MDUST2	2744055215	2747475840	2747475839	2747475838	Prophage: 176901-189070-cat_5
Salmonella enterica enterica sv. Typhi MDUST20	2747843022	2750386905	2750386904	2750386903	Prophage: 176869-189038-cat_5
Salmonella enterica enterica sv. Typhi MDUST200	2747842811	2749378999	2749378998	2749378997	Prophage: 176830-188999-cat_5
Salmonella enterica enterica sv. Typhi MDUST201	2747842860	2749613483	2749613482	2749613481	Prophage: 176832-189001-cat_5
Salmonella enterica enterica sv. Typhi MDUST206	2744055185	2747332998	2747332999	2747333000	Prophage
Salmonella enterica enterica sv. Typhi MDUST207	2744055243	2747609832	2747609833	2747609834	Prophage
Salmonella enterica enterica sv. Typhi MDUST208	2747842894	2749775670	2749775671	2749775672	Prophage
Salmonella enterica enterica sv. Typhi MDUST209	2744055251	2747648137	2747648136	2747648135	Prophage
Salmonella enterica enterica sv. Typhi MDUST21	2747843025	2750400934	2750400933	2750400932	Prophage
Salmonella enterica enterica sv. Typhi MDUST210	2747842896	2749785165	2749785166	2749785167	Prophage: 61665-73834-cat_5
Salmonella enterica enterica sv. Typhi MDUST211	2747842587	2748304919	2748304918	2748304917	Prophage: 7394-19080-cat_5
Salmonella enterica enterica sv. Typhi MDUST212	2747842897	2749790156	2749790157	2749790158	Prophage
Salmonella enterica enterica sv. Typhi MDUST213	2747842900	2749804132	2749804133	2749804134	Prophage
Salmonella enterica enterica sv. Typhi MDUST214	2744055113	2746987962	2746987961	2746987960	Prophage
Salmonella enterica enterica sv. Typhi MDUST215	2747842865	2749637233	2749637234	2749637235	Prophage
Salmonella enterica enterica sv. Typhi MDUST217	2747842593	2748330621	2748330622	2748330623	Prophage: 61397-73567-cat_5
Salmonella enterica enterica sv. Typhi MDUST218	2747842962	2750099429	2750099428	2750099427	Prophage: 176415-188592-cat_5
Salmonella enterica enterica sv. Typhi MDUST219	2747842899	2749799505	2749799504	2749799503	Prophage
Salmonella enterica enterica sv. Typhi MDUST22	2744055109	2746971961	2746971960	2746971959	Prophage: 3864-15913-cat_5
Salmonella enterica enterica sv. Typhi MDUST220	2747842863	2749627584	2749627585	2749627586	Prophage: 61357-73526-cat_5
Salmonella enterica enterica sv. Typhi MDUST221	2747842963	2750103903	2750103904	2750103905	Prophage
Salmonella enterica enterica sv. Typhi MDUST223	2751185362	2751975877	2751975878	2751975879	Prophage: 61665-73834-cat_5
Salmonella enterica enterica sv. Typhi MDUST224	2747842902	2749813907	2749813906	2749813905	Prophage: 176855-189024-cat_5
Salmonella enterica enterica sv. Typhi MDUST225	2747842903	2749818652	2749818651	2749818650	Prophage: 176805-188974-cat_5
Salmonella enterica enterica sv. Typhi MDUST227	2747842965	2750113529	2750113530	2750113531	Prophage: 0-96338-cat_5
Salmonella enterica enterica sv. Typhi MDUST228	2747842966	2750118945	2750118946	2750118947	Prophage: 61145-73314-cat_5
Salmonella enterica enterica sv. Typhi MDUST23	2747843024	2750399308	2750399309	2750399310	Prophage: 61112-72798-cat_5
Salmonella enterica enterica sv. Typhi MDUST230	2747842964	2750109035	2750109036	2750109037	Prophage
Salmonella enterica enterica sv. Typhi MDUST231	2744055010	2746539496	2746539495	2746539494	Prophage: 176831-189000-cat_5
Salmonella enterica enterica sv. Typhi MDUST232	2747842864	2749632618	2749632617	2749632616	Prophage
Salmonella enterica enterica sv. Typhi MDUST233	2747842967	2750124132	2750124131	2750124130	Prophage: 176832-189001-cat_5
Salmonella enterica enterica sv. Typhi MDUST234	2747842812	2749383476	2749383477	2749383478	Prophage: 61187-73357-cat_5
Salmonella enterica enterica sv. Typhi MDUST235	2751185312	2751729670	2751729669	2751729668	Prophage: 176823-188993-cat_5
Salmonella enterica enterica sv. Typhi MDUST236	2744055184	2747328510	2747328509	2747328508	Prophage: 176839-189008-cat_5
Salmonella enterica enterica sv. Typhi MDUST237	2747842818	2749412191	2749412192	2749412193	Prophage: 61535-73704-cat_5
Salmonella enterica enterica sv. Typhi MDUST238	2747842969	2750133909	2750133908	2750133907	Prophage
Salmonella enterica enterica sv. Typhi MDUST239	2751185361	2751970633	2751970634	2751970635	Prophage: 61145-73314-cat_5
Salmonella enterica enterica sv. Typhi MDUST24	2751185352	2751928061	2751928060	2751928059	Prophage: 176859-189028-cat_5
Salmonella enterica enterica sv. Typhi MDUST240	2747842968	2750128866	2750128865	2750128864	Prophage: 176823-188992-cat_5
Salmonella enterica enterica sv. Typhi MDUST241	2747842819	2749417075	2749417074	2749417073	Prophage
Salmonella enterica enterica sv. Typhi MDUST242	2747842817	2749407816	2749407815	2749407814	Prophage: 176841-189010-cat_5
Salmonella enterica enterica sv. Typhi MDUST243	2747842815	2749398079	2749398078	2749398077	Prophage: 176793-188962-cat_5
Salmonella enterica enterica sv. Typhi MDUST244	2747842867	2749646848	2749646847	2749646846	Prophage: 176857-189026-cat_5
Salmonella enterica enterica sv. Typhi MDUST245	2747842970	2750138267	2750138268	2750138269	Prophage: 61229-73398-cat_5
Salmonella enterica enterica sv. Typhi MDUST249	2747842816	2749402821	2749402820	2749402819	Prophage: 176825-188994-cat_5
Salmonella enterica enterica sv. Typhi MDUST25	2747843026	2750406286	2750406287	2750406288	Prophage: 125953-138485-cat_5
Salmonella enterica enterica sv. Typhi MDUST250	2747842869	2749656572	2749656571	2749656570	Prophage: 176848-189025-cat_5
Salmonella enterica enterica sv. Typhi MDUST251	2744055203	2747418815	2747418816	2747418817	Prophage: 61357-73526-cat_5
Salmonella enterica enterica sv. Typhi MDUST252	2747842822	2749431193	2749431194	2749431195	Prophage
Salmonella enterica enterica sv. Typhi MDUST253	2747842821	2749426409	2749426410	2749426411	Prophage
Salmonella enterica enterica sv. Typhi MDUST258	2747842825	2749445849	2749445850	2749445851	Prophage
Salmonella enterica enterica sv. Typhi MDUST259	2747842559	2748166966	2748166965	2748166964	Prophage
Salmonella enterica enterica sv. Typhi MDUST26	2747842586	2748300414	2748300413	2748300412	Prophage: 3852-15538-cat_5
Salmonella enterica enterica sv. Typhi MDUST260	2751185379	2752058353	2752058352	2752058351	Prophage
Salmonella enterica enterica sv. Typhi MDUST261	2751185368	2752004372	2752004373	2752004374	Prophage: 61498-73667-cat_5
Salmonella enterica enterica sv. Typhi MDUST262	2747842971	2750142923	2750142924	2750142925	Prophage: 61191-73360-cat_5
Salmonella enterica enterica sv. Typhi MDUST263	2747842976	2750167096	2750167097	2750167098	Prophage
Salmonella enterica enterica sv. Typhi MDUST264	2747842977	2750171994	2750171995	2750171996	Prophage: 61180-73349-cat_5
Salmonella enterica enterica sv. Typhi MDUST265	2751185363	2751980644	2751980645	2751980646	Prophage
Salmonella enterica enterica sv. Typhi MDUST266	2744055201	2747409429	2747409428	2747409427	Prophage: 176802-188971-cat_5
Salmonella enterica enterica sv. Typhi MDUST267	2747842824	2749440948	2749440949	2749440950	Prophage
Salmonella enterica enterica sv. Typhi MDUST268	2751185369	2752009095	2752009096	2752009097	Prophage
Salmonella enterica enterica sv. Typhi MDUST269	2744055246	2747624386	2747624385	2747624384	Prophage: 176825-188994-cat_5
Salmonella enterica enterica sv. Typhi MDUST27	2747843027	2750413711	2750413712	2750413713	Prophage: 60749-72798-cat_5
Salmonella enterica enterica sv. Typhi MDUST270	2747842830	2749469703	2749469702	2749469701	Prophage: 176820-188989-cat_5
Salmonella enterica enterica sv. Typhi MDUST271	2747842974	2750157573	2750157572	2750157571	Prophage: 176803-188972-cat_5
Salmonella enterica enterica sv. Typhi MDUST272	2747842972	2750147832	2750147833	2750147834	Prophage: 61147-73316-cat_5
Salmonella enterica enterica sv. Typhi MDUST273	2744055086	2746858909	2746858910	2746858911	Prophage: 61567-73736-cat_5
Salmonella enterica enterica sv. Typhi MDUST28	2747843028	2750415724	2750415725	2750415726	Prophage: 61112-73281-cat_5
Salmonella enterica enterica sv. Typhi MDUST282	2747842871	2749665587	2749665588	2749665589	Prophage
Salmonella enterica enterica sv. Typhi MDUST283	2747842872	2749670598	2749670597	2749670596	Prophage: 176870-189039-cat_5
Salmonella enterica enterica sv. Typhi MDUST284	2744055095	2746901736	2746901735	2746901734	Prophage
Salmonella enterica enterica sv. Typhi MDUST285	2747842901	2749809009	2749809008	2749809007	Prophage: 176796-188965-cat_5
Salmonella enterica enterica sv. Typhi MDUST286	2747842585	2748292430	2748292431	2748292432	Prophage
Salmonella enterica enterica sv. Typhi MDUST289	2744055096	2746906492	2746906491	2746906490	Prophage: 176809-188978-cat_5
Salmonella enterica enterica sv. Typhi MDUST29	2744055218	2747490780	2747490779	2747490778	Prophage
Salmonella enterica enterica sv. Typhi MDUST290	2747842975	2750162352	2750162351	2750162350	Prophage: 176808-188977-cat_5
Salmonella enterica enterica sv. Typhi MDUST291	2747842874	2749680363	2749680362	2749680361	Prophage
Salmonella enterica enterica sv. Typhi MDUST292	2747842583	2748282596	2748282597	2748282598	Prophage
Salmonella enterica enterica sv. Typhi MDUST294	2747842909	2749847256	2749847255	2749847254	Prophage: 176825-188994-cat_5
Salmonella enterica enterica sv. Typhi MDUST297	2751185370	2752013707	2752013708	2752013709	Prophage
Salmonella enterica enterica sv. Typhi MDUST3	2744055261	2747695792	2747695793	2747695794	Prophage
Salmonella enterica enterica sv. Typhi MDUST30	2747843029	2750419948	2750419947	2750419946	Prophage
Salmonella enterica enterica sv. Typhi MDUST302	2747842973	2750152316	2750152317	2750152318	Prophage
Salmonella enterica enterica sv. Typhi MDUST303	2747842908	2749842159	2749842160	2749842161	Prophage
Salmonella enterica enterica sv. Typhi MDUST306	2747842912	2749861256	2749861257	2749861258	Prophage: 61187-73356-cat_5
Salmonella enterica enterica sv. Typhi MDUST307	2744055023	2746601572	2746601573	2746601574	Prophage: 61187-73356-cat_5
Salmonella enterica enterica sv. Typhi MDUST308	2747842594	2748335745	2748335744	2748335743	Prophage
Salmonella enterica enterica sv. Typhi MDUST309	2747842907	2749837441	2749837442	2749837443	Prophage: 61112-73281-cat_5
Salmonella enterica enterica sv. Typhi MDUST31	2747842598	2748355633	2748355634	2748355635	Prophage
Salmonella enterica enterica sv. Typhi MDUST310	2744055240	2747595670	2747595669	2747595668	Prophage: 176821-188990-cat_5
Salmonella enterica enterica sv. Typhi MDUST311	2747842846	2749546370	2749546369	2749546368	Prophage: 176889-189058-cat_5
Salmonella enterica enterica sv. Typhi MDUST312	2744055115	2746997710	2746997709	2746997708	Prophage: 176827-188996-cat_5
Salmonella enterica enterica sv. Typhi MDUST314	2744055202	2747414231	2747414232	2747414233	Prophage: 61579-73748-cat_5
Salmonella enterica enterica sv. Typhi MDUST315	2747842915	2749875640	2749875639	2749875638	Prophage
Salmonella enterica enterica sv. Typhi MDUST316	2744055196	2747385378	2747385379	2747385380	Prophage: 61421-73590-cat_5
Salmonella enterica enterica sv. Typhi MDUST317	2747842914	2749870762	2749870763	2749870764	Prophage: 61357-73526-cat_5
Salmonella enterica enterica sv. Typhi MDUST318	2747842922	2749908756	2749908757	2749908758	Prophage: 61112-73281-cat_5
Salmonella enterica enterica sv. Typhi MDUST319	2747842829	2749464826	2749464825	2749464824	Prophage: 176833-189002-cat_5
Salmonella enterica enterica sv. Typhi MDUST32	2747843030	2750425256	2750425255	2750425254	Prophage
Salmonella enterica enterica sv. Typhi MDUST320	2744055025	2746610757	2746610758	2746610759	Prophage: 61665-73834-cat_5
Salmonella enterica enterica sv. Typhi MDUST321	2744055248	2747633762	2747633761	2747633760	Prophage: 176790-188959-cat_5
Salmonella enterica enterica sv. Typhi MDUST322	2744055119	2747016750	2747016751	2747016752	Prophage
Salmonella enterica enterica sv. Typhi MDUST323	2747842920	2749899554	2749899555	2749899556	Prophage: 61665-73834-cat_5
Salmonella enterica enterica sv. Typhi MDUST324	2747842978	2750176867	2750176866	2750176865	Prophage: 176814-188983-cat_5
Salmonella enterica enterica sv. Typhi MDUST325	2747842917	2749885429	2749885428	2749885427	Prophage: 176813-188982-cat_5
Salmonella enterica enterica sv. Typhi MDUST326	2747842827	2749455336	2749455337	2749455338	Prophage: 61665-73834-cat_5
Salmonella enterica enterica sv. Typhi MDUST327	2747842916	2749880529	2749880528	2749880527	Prophage: 176805-188974-cat_5
Salmonella enterica enterica sv. Typhi MDUST33	2747843031	2750429881	2750429880	2750429879	Prophage
Salmonella enterica enterica sv. Typhi MDUST334	2747842925	2749922834	2749922835	2749922836	Prophage: 61390-73560-cat_5
Salmonella enterica enterica sv. Typhi MDUST335	2747842832	2749480459	2749480458	2749480457	Prophage: 108262-120431-cat_5
Salmonella enterica enterica sv. Typhi MDUST336	2747842880	2749709851	2749709852	2749709853	Prophage: 61187-73356-cat_5
Salmonella enterica enterica sv. Typhi MDUST337	2747842835	2749493393	2749493394	2749493395	Prophage: 61794-73963-cat_5
Salmonella enterica enterica sv. Typhi MDUST339	2747842881	2749713592	2749713591	2749713590	Prophage
Salmonella enterica enterica sv. Typhi MDUST34	2744055216	2747481919	2747481920	2747481921	Prophage
Salmonella enterica enterica sv. Typhi MDUST340	2747842919	2749894898	2749894897	2749894896	Prophage: 176949-189118-cat_5
Salmonella enterica enterica sv. Typhi MDUST341	2744055199	2747399907	2747399906	2747399905	Prophage: 176831-189000-cat_5
Salmonella enterica enterica sv. Typhi MDUST342	2747842926	2749927707	2749927708	2749927709	Prophage: 61187-73356-cat_5
Salmonella enterica enterica sv. Typhi MDUST343	2747842979	2750181634	2750181633	2750181632	Prophage: 176812-188989-cat_5
Salmonella enterica enterica sv. Typhi MDUST344	2744055249	2747638504	2747638503	2747638502	Prophage: 176940-189109-cat_5
Salmonella enterica enterica sv. Typhi MDUST346	2747842980	2750186109	2750186110	2750186111	Prophage: 61157-73326-cat_5
Salmonella enterica enterica sv. Typhi MDUST347	2747842982	2750195705	2750195706	2750195707	Prophage: 61159-73328-cat_5
Salmonella enterica enterica sv. Typhi MDUST349	2747842927	2749932590	2749932589	2749932588	Prophage
Salmonella enterica enterica sv. Typhi MDUST35	2747843034	2750443748	2750443747	2750443746	Prophage: 384094-396263-cat_5
Salmonella enterica enterica sv. Typhi MDUST350	2747842981	2750190832	2750190833	2750190834	Prophage: 61149-95338-cat_5
Salmonella enterica enterica sv. Typhi MDUST351	2747842882	2749718457	2749718456	2749718455	Prophage: 176846-189015-cat_5
Salmonella enterica enterica sv. Typhi MDUST352	2747842885	2749732605	2749732604	2749732603	Prophage: 176949-189126-cat_5
Salmonella enterica enterica sv. Typhi MDUST353	2747842983	2750200079	2750200078	2750200077	Prophage
Salmonella enterica enterica sv. Typhi MDUST354	2747842833	2749483868	2749483869	2749483870	Prophage: 61223-73392-cat_5
Salmonella enterica enterica sv. Typhi MDUST36	2747843032	2750434881	2750434882	2750434883	Prophage
Salmonella enterica enterica sv. Typhi MDUST366	2747842838	2749507647	2749507648	2749507649	Prophage
Salmonella enterica enterica sv. Typhi MDUST367	2747842561	2748178939	2748178940	2748178941	Prophage: 61665-73351-cat_5
Salmonella enterica enterica sv. Typhi MDUST368	2747842887	2749745132	2749745133	2749745134	Prophage: 61187-72873-cat_5
Salmonella enterica enterica sv. Typhi MDUST369	2744055107	2746962370	2746962371	2746962372	Prophage: 60801-72850-cat_5
Salmonella enterica enterica sv. Typhi MDUST37	2744055212	2747462952	2747462953	2747462954	Prophage
Salmonella enterica enterica sv. Typhi MDUST370	2747842986	2750214623	2750214624	2750214625	Prophage
Salmonella enterica enterica sv. Typhi MDUST371	2747842989	2750229033	2750229034	2750229035	Prophage
Salmonella enterica enterica sv. Typhi MDUST372	2747842987	2750219583	2750219582	2750219581	Prophage: 176862-189394-cat_5
Salmonella enterica enterica sv. Typhi MDUST373	2747842988	2750224056	2750224057	2750224058	Prophage: 61390-73567-cat_5
Salmonella enterica enterica sv. Typhi MDUST374	2744055206	2747433449	2747433448	2747433447	Prophage: 176809-188978-cat_5
Salmonella enterica enterica sv. Typhi MDUST375	2744055087	2746863385	2746863386	2746863387	Prophage
Salmonella enterica enterica sv. Typhi MDUST376	2747842990	2750233940	2750233939	2750233938	Prophage
Salmonella enterica enterica sv. Typhi MDUST377	2744055256	2747672028	2747672027	2747672026	Prophage: 176812-188981-cat_5
Salmonella enterica enterica sv. Typhi MDUST378	2747842992	2750243299	2750243300	2750243301	Prophage: 61390-73559-cat_5
Salmonella enterica enterica sv. Typhi MDUST379	2747842991	2750238698	2750238699	2750238700	Prophage: 61152-73321-cat_5
Salmonella enterica enterica sv. Typhi MDUST38	2747843039	2750467956	2750467955	2750467954	Prophage
Salmonella enterica enterica sv. Typhi MDUST380	2747842993	2750248224	2750248225	2750248226	Prophage
Salmonella enterica enterica sv. Typhi MDUST381	2747842994	2750252831	2750252832	2750252833	Prophage
Salmonella enterica enterica sv. Typhi MDUST382	2747842840	2749517420	2749517419	2749517418	Prophage
Salmonella enterica enterica sv. Typhi MDUST383	2747842886	2749737351	2749737350	2749737349	Prophage
Salmonella enterica enterica sv. Typhi MDUST385	2747842841	2749522285	2749522286	2749522287	Prophage: 61533-73702-cat_5
Salmonella enterica enterica sv. Typhi MDUST386	2747842843	2749531908	2749531907	2749531906	Prophage: 176856-189025-cat_5
Salmonella enterica enterica sv. Typhi MDUST387	2747842842	2749527031	2749527032	2749527033	Prophage: 61628-73797-cat_5
Salmonella enterica enterica sv. Typhi MDUST388	2747842889	2749751802	2749751801	2749751800	Prophage: 176805-188974-cat_5
Salmonella enterica enterica sv. Typhi MDUST389	2747842891	2749761492	2749761491	2749761490	Prophage: 176826-188995-cat_5
Salmonella enterica enterica sv. Typhi MDUST39	2747843040	2750472879	2750472880	2750472881	Prophage
Salmonella enterica enterica sv. Typhi MDUST390	2747842995	2750257816	2750257817	2750257818	Prophage: 61187-73356-cat_5
Salmonella enterica enterica sv. Typhi MDUST391	2744055129	2747065146	2747065147	2747065148	Prophage: 61291-73468-cat_5
Salmonella enterica enterica sv. Typhi MDUST392	2747842556	2748152480	2748152481	2748152482	Prophage: 61186-73355-cat_5
Salmonella enterica enterica sv. Typhi MDUST393	2744055272	2747748903	2747748904	2747748905	Prophage: 61154-73323-cat_5
Salmonella enterica enterica sv. Typhi MDUST394	2747842997	2750267449	2750267448	2750267447	Prophage: 176801-188970-cat_5
Salmonella enterica enterica sv. Typhi MDUST396	2747842844	2749537153	2749537152	2749537151	Prophage: 176841-189018-cat_5
Salmonella enterica enterica sv. Typhi MDUST397	2747842845	2749541737	2749541736	2749541735	Prophage: 176997-189166-cat_5
Salmonella enterica enterica sv. Typhi MDUST398	2747842999	2750277061	2750277060	2750277059	Prophage: 176825-188994-cat_5
Salmonella enterica enterica sv. Typhi MDUST399	2751185351	2751922805	2751922806	2751922807	Prophage: 61187-73356-cat_5
Salmonella enterica enterica sv. Typhi MDUST4	2747843035	2750448369	2750448368	2750448367	Prophage: 222684-234853-cat_5
Salmonella enterica enterica sv. Typhi MDUST40	2747843041	2750477155	2750477154	2750477153	Prophage
Salmonella enterica enterica sv. Typhi MDUST401	2747842892	2749766220	2749766221	2749766222	Prophage
Salmonella enterica enterica sv. Typhi MDUST402	2747842890	2749756712	2749756711	2749756710	Prophage: 176803-188972-cat_5
Salmonella enterica enterica sv. Typhi MDUST404	2747842849	2749560606	2749560605	2749560604	Prophage
Salmonella enterica enterica sv. Typhi MDUST405	2747842557	2748157343	2748157344	2748157345	Prophage: 61150-73319-cat_5
Salmonella enterica enterica sv. Typhi MDUST406	2747842913	2749865998	2749865999	2749866000	Prophage: 61084-73253-cat_5
Salmonella enterica enterica sv. Typhi MDUST407	2744055186	2747337871	2747337872	2747337873	Prophage
Salmonella enterica enterica sv. Typhi MDUST409	2744055204	2747423583	2747423584	2747423585	Prophage: 61357-73526-cat_5
Salmonella enterica enterica sv. Typhi MDUST41	2747842563	2748186767	2748186766	2748186765	Prophage: 177012-189181-cat_5
Salmonella enterica enterica sv. Typhi MDUST410	2747842848	2749555856	2749555857	2749555858	Prophage: 61202-73371-cat_5
Salmonella enterica enterica sv. Typhi MDUST411	2751185364	2751985101	2751985102	2751985103	Prophage
Salmonella enterica enterica sv. Typhi MDUST412	2744055241	2747600165	2747600166	2747600167	Prophage
Salmonella enterica enterica sv. Typhi MDUST413	2744055132	2747080051	2747080050	2747080049	Prophage: 176412-188589-cat_5
Salmonella enterica enterica sv. Typhi MDUST414	2744055205	2747428321	2747428322	2747428323	Prophage: 61187-73356-cat_5
Salmonella enterica enterica sv. Typhi MDUST415	2751185373	2752028235	2752028234	2752028233	Prophage: 176868-189035-cat_5
Salmonella enterica enterica sv. Typhi MDUST416	2747843000	2750281925	2750281924	2750281923	Prophage
Salmonella enterica enterica sv. Typhi MDUST417	2747843003	2750296290	2750296291	2750296292	Prophage
Salmonella enterica enterica sv. Typhi MDUST418	2744055124	2747040644	2747040645	2747040646	Prophage: 61496-73665-cat_5
Salmonella enterica enterica sv. Typhi MDUST419	2747843002	2750291437	2750291438	2750291439	Prophage
Salmonella enterica enterica sv. Typhi MDUST42	2747843043	2750487025	2750487024	2750487023	Prophage: 176993-189162-cat_5
Salmonella enterica enterica sv. Typhi MDUST43	2747843042	2750481933	2750481934	2750481935	Prophage
Salmonella enterica enterica sv. Typhi MDUST44	2744055121	2747026688	2747026687	2747026686	Prophage
Salmonella enterica enterica sv. Typhi MDUST46	2744055257	2747676724	2747676723	2747676722	Prophage
Salmonella enterica enterica sv. Typhi MDUST47	2747842599	2748360138	2748360139	2748360140	Prophage
Salmonella enterica enterica sv. Typhi MDUST48	2744055210	2747453011	2747453012	2747453013	Prophage
Salmonella enterica enterica sv. Typhi MDUST49	2747843045	2750496176	2750496175	2750496174	Prophage
Salmonella enterica enterica sv. Typhi MDUST5	2747843033	2750438609	2750438610	2750438611	Prophage: 61112-73281-cat_5
Salmonella enterica enterica sv. Typhi MDUST50	2747843044	2750491490	2750491489	2750491488	Prophage: 177011-189180-cat_5
Salmonella enterica enterica sv. Typhi MDUST51	2747843046	2750501361	2750501360	2750501359	Prophage: 176993-189162-cat_5
Salmonella enterica enterica sv. Typhi MDUST52	2744055108	2746963922	2746963921	2746963920	Prophage
Salmonella enterica enterica sv. Typhi MDUST53	2747843048	2750511065	2750511064	2750511063	Prophage: 177001-189170-cat_5
Salmonella enterica enterica sv. Typhi MDUST54	2747843049	2750515319	2750515320	2750515321	Prophage: 61187-73356-cat_5
Salmonella enterica enterica sv. Typhi MDUST55	2744055274	2747761398	2747761399	2747761400	Prophage: 61187-72873-cat_5
Salmonella enterica enterica sv. Typhi MDUST56	2747843050	2750520689	2750520688	2750520687	Prophage
Salmonella enterica enterica sv. Typhi MDUST57	2744055221	2747505028	2747505027	2747505026	Prophage
Salmonella enterica enterica sv. Typhi MDUST58	2747843047	2750505551	2750505552	2750505553	Prophage
Salmonella enterica enterica sv. Typhi MDUST59	2747843051	2750524596	2750524597	2750524598	Prophage
Salmonella enterica enterica sv. Typhi MDUST6	2747843036	2750453256	2750453257	2750453258	Prophage: 61112-73281-cat_5
Salmonella enterica enterica sv. Typhi MDUST60	2747842600	2748366724	2748366725	2748366726	Prophage: 61187-73356-cat_5
Salmonella enterica enterica sv. Typhi MDUST61	2744055259	2747686211	2747686212	2747686213	Prophage
Salmonella enterica enterica sv. Typhi MDUST62	2747843052	2750529884	2750529885	2750529886	Prophage
Salmonella enterica enterica sv. Typhi MDUST63	2747843053	2750535197	2750535196	2750535195	Prophage
Salmonella enterica enterica sv. Typhi MDUST64	2744055217	2747485869	2747485870	2747485871	Prophage
Salmonella enterica enterica sv. Typhi MDUST65	2747843054	2750538842	2750538843	2750538844	Prophage
Salmonella enterica enterica sv. Typhi MDUST66	2747843055	2750543618	2750543617	2750543616	Prophage
Salmonella enterica enterica sv. Typhi MDUST67	2747843056	2750548621	2750548620	2750548619	Prophage: 384083-396252-cat_5
Salmonella enterica enterica sv. Typhi MDUST68	2747843058	2750557391	2750557392	2750557393	Prophage: 61187-73364-cat_5
Salmonella enterica enterica sv. Typhi MDUST69	2747843057	2750553519	2750553518	2750553517	Prophage
Salmonella enterica enterica sv. Typhi MDUST7	2751185353	2751932722	2751932721	2751932720	Prophage: 176895-189064-cat_5
Salmonella enterica enterica sv. Typhi MDUST70	2747842562	2748181817	2748181818	2748181819	Prophage
Salmonella enterica enterica sv. Typhi MDUST71	2744055213	2747466617	2747466616	2747466615	Prophage
Salmonella enterica enterica sv. Typhi MDUST72	2747843059	2750562996	2750562995	2750562994	Prophage
Salmonella enterica enterica sv. Typhi MDUST73	2744055111	2746978712	2746978713	2746978714	Prophage
Salmonella enterica enterica sv. Typhi MDUST74	2744055118	2747011637	2747011638	2747011639	Prophage: 61187-73356-cat_5
Salmonella enterica enterica sv. Typhi MDUST75	2747843014	2750348649	2750348650	2750348651	Prophage
Salmonella enterica enterica sv. Typhi MDUST76	2747843015	2750353591	2750353590	2750353589	Prophage
Salmonella enterica enterica sv. Typhi MDUST77	2744055088	2746868286	2746868287	2746868288	Prophage: 126391-138560-cat_5
Salmonella enterica enterica sv. Typhi MDUST78	2747843016	2750358733	2750358734	2750358735	Prophage: 117909-130078-cat_5
Salmonella enterica enterica sv. Typhi MDUST79	2747843017	2750363034	2750363033	2750363032	Prophage: 176849-189018-cat_5
Salmonella enterica enterica sv. Typhi MDUST8	2747843037	2750461117	2750461116	2750461115	Prophage: 3852-15538-cat_5
Salmonella enterica enterica sv. Typhi MDUST80	2744055219	2747495187	2747495186	2747495185	Prophage
Salmonella enterica enterica sv. Typhi MDUST81	2747843018	2750368380	2750368379	2750368378	Prophage
Salmonella enterica enterica sv. Typhi MDUST82	2747843005	2750305816	2750305817	2750305818	Prophage: 61665-73834-cat_5
Salmonella enterica enterica sv. Typhi MDUST83	2747843004	2750301293	2750301292	2750301291	Prophage
Salmonella enterica enterica sv. Typhi MDUST84	2744055209	2747447981	2747447982	2747447983	Prophage
Salmonella enterica enterica sv. Typhi MDUST85	2747842566	2748200608	2748200609	2748200610	Prophage: 61665-73834-cat_5
Salmonella enterica enterica sv. Typhi MDUST86	2747843006	2750310186	2750310187	2750310188	Prophage: 61453-73622-cat_5
Salmonella enterica enterica sv. Typhi MDUST87	2747843007	2750316079	2750316078	2750316077	Prophage
Salmonella enterica enterica sv. Typhi MDUST88	2747842597	2748350800	2748350799	2748350798	Prophage: 176856-189025-cat_5
Salmonella enterica enterica sv. Typhi MDUST89	2744055211	2747457112	2747457111	2747457110	Prophage
Salmonella enterica enterica sv. Typhi MDUST9	2747843038	2750462886	2750462885	2750462884	Prophage: 176895-189064-cat_5
Salmonella enterica enterica sv. Typhi MDUST90	2744055260	2747691343	2747691342	2747691341	Prophage: 384107-396276-cat_5
Salmonella enterica enterica sv. Typhi MDUST91	2747843008	2750319946	2750319947	2750319948	Prophage
Salmonella enterica enterica sv. Typhi MDUST92	2747843011	2750334382	2750334383	2750334384	Prophage
Salmonella enterica enterica sv. Typhi MDUST93	2747843012	2750339461	2750339462	2750339463	Prophage: 61112-73281-cat_5
Salmonella enterica enterica sv. Typhi MDUST94	2744055214	2747471698	2747471699	2747471700	Prophage: 61112-73281-cat_5
Salmonella enterica enterica sv. Typhi MDUST95	2747843009	2750324859	2750324860	2750324861	Prophage: 61112-73281-cat_5
Salmonella enterica enterica sv. Typhi MDUST96	2747843013	2750344020	2750344021	2750344022	Prophage
Salmonella enterica enterica sv. Typhi MDUST98	2747843010	2750330022	2750330021	2750330020	Prophage
Salmonella enterica enterica sv. Typhi MDUST99	2747842572	2748228862	2748228861	2748228860	Prophage: 384107-396276-cat_5
Salmonella enterica enterica sv. Typhi np101	2747842939	2749989918	2749989919	2749989920	Prophage: 61390-73566-cat_5
Salmonella enterica enterica sv. Typhi np103	2747842942	2750003405	2750003406	2750003407	Prophage
Salmonella enterica enterica sv. Typhi Q0904130	2744055207	2747440624	2747440623	2747440622	Prophage
Salmonella enterica enterica sv. Typhi SGB112	2751185354	2751937411	2751937410	2751937409	Prophage: 176797-188966-cat_5
Salmonella enterica enterica sv. Typhi SGB113	2751185343	2751883937	2751883936	2751883935	Prophage: 176818-188987-cat_5
Salmonella enterica enterica sv. Typhi SGB114	2747842893	2749771470	2749771469	2749771468	Prophage
Salmonella enterica enterica sv. Typhi SP2	2706794618	2707681762	2707681761	2707681760	Prophage: 176814-188983-cat_5
Salmonella enterica enterica sv. Typhi SP47	2706794615	2707667490	2707667489	2707667488	Prophage
Salmonella enterica enterica sv. Typhi SP66	2706794614	2707662698	2707662697	2707662696	Prophage
Salmonella enterica enterica sv. Typhi SP80	2724679324	2726413301	2726413300	2726413299	Prophage
Salmonella enterica enterica sv. Typhi SP9	2698536658	2699973913	2699973914	2699973915	Prophage: 124737-136918-cat_5
Salmonella enterica enterica sv. Typhi ST0208	2548877057	2550982764	2550982763	2550982762	Prophage: 57706-69876-cat_5
Salmonella enterica enterica sv. Typhi ST1197/88	2744054400	2744057581	2744057580	2744057579	Prophage: 71301-83478-cat_5
Salmonella enterica enterica sv. Typhi ST1309/04	2744054936	2746229878	2746229879	2746229880	Prophage
Salmonella enterica enterica sv. Typhi ST1625/88	2744054939	2746244630	2746244629	2746244628	Prophage: 176812-188981-cat_5
Salmonella enterica enterica sv. Typhi ST1921/06	2740892247	2742668460	2742668461	2742668462	Prophage
Salmonella enterica enterica sv. Typhi ST2338/98	2744054938	2746240275	2746240276	2746240277	Prophage
Salmonella enterica enterica sv. Typhi ST472/01	2740892248	2742675169	2742675170	2742675171	Prophage: 61229-73398-cat_5
Salmonella enterica enterica sv. Typhi ST821/98	2740892246	2742663659	2742663660	2742663661	Prophage
Salmonella enterica enterica sv. Typhi ST860/95	2744054940	2746249488	2746249487	2746249486	Prophage
Salmonella enterica enterica sv. Typhi ty1-16	2751185271	2751527253	2751527252	2751527251	Prophage
Salmonella enterica enterica sv. Typhi ty1-30	2751185350	2751918125	2751918126	2751918127	Prophage
Salmonella enterica enterica sv. Typhi ty1-34	2751185270	2751522389	2751522390	2751522391	Prophage
Salmonella enterica enterica sv. Typhi ty1-35	2751185278	2751561308	2751561307	2751561306	Prophage: 176798-188967-cat_5
Salmonella enterica enterica sv. Typhi ty1-48	2751185346	2751899055	2751899056	2751899057	Prophage
Salmonella enterica enterica sv. Typhi Ty2	637000253	637408159	637408160	637408161	Prophage
Salmonella enterica enterica sv. Typhi ty2-100	2751185300	2751669414	2751669415	2751669416	Prophage: 61173-73342-cat_5
Salmonella enterica enterica sv. Typhi ty2-101	2751185304	2751689627	2751689626	2751689625	Prophage: 176793-188962-cat_5
Salmonella enterica enterica sv. Typhi ty2-103	2751185309	2751714502	2751714501	2751714500	Prophage: 176816-188985-cat_5
Salmonella enterica enterica sv. Typhi ty2-104	2751185310	2751719488	2751719487	2751719486	Prophage: 176791-188960-cat_5
Salmonella enterica enterica sv. Typhi ty2-105	2751185337	2751854012	2751854011	2751854010	Prophage: 176853-189022-cat_5
Salmonella enterica enterica sv. Typhi ty2-106	2751185334	2751838912	2751838913	2751838914	Prophage: 61665-73834-cat_5
Salmonella enterica enterica sv. Typhi ty2-107	2751185281	2751575623	2751575622	2751575621	Prophage
Salmonella enterica enterica sv. Typhi ty2-108	2751185286	2751600038	2751600039	2751600040	Prophage: 61357-73526-cat_5
Salmonella enterica enterica sv. Typhi ty2-113	2751185338	2751858871	2751858872	2751858873	Prophage: 61329-73498-cat_5
Salmonella enterica enterica sv. Typhi ty2-114	2751185302	2751679659	2751679658	2751679657	Prophage: 176860-189029-cat_5
Salmonella enterica enterica sv. Typhi ty2-115	2751185305	2751694487	2751694486	2751694485	Prophage: 176786-188955-cat_5
Salmonella enterica enterica sv. Typhi ty2-116	2751185340	2751868858	2751868859	2751868860	Prophage: 61187-73356-cat_5
Salmonella enterica enterica sv. Typhi ty2-119	2751185341	2751873837	2751873838	2751873839	Prophage: 61187-73356-cat_5
Salmonella enterica enterica sv. Typhi ty2-120	2751185276	2751551358	2751551357	2751551356	Prophage: 176832-189001-cat_5
Salmonella enterica enterica sv. Typhi ty2-121	2751185344	2751888542	2751888541	2751888540	Prophage
Salmonella enterica enterica sv. Typhi ty2-122	2751185345	2751893534	2751893535	2751893536	Prophage: 61187-73356-cat_5
Salmonella enterica enterica sv. Typhi ty2-123	2751185297	2751654446	2751654447	2751654448	Prophage: 60824-73356-cat_5
Salmonella enterica enterica sv. Typhi ty2-124	2751185347	2751903516	2751903517	2751903518	Prophage: 61357-73526-cat_5
Salmonella enterica enterica sv. Typhi ty2-131	2751185301	2751674537	2751674536	2751674535	Prophage: 176816-188985-cat_5
Salmonella enterica enterica sv. Typhi ty2-132	2751185306	2751699387	2751699386	2751699385	Prophage
Salmonella enterica enterica sv. Typhi ty2-133	2751185342	2751879383	2751879382	2751879381	Prophage: 157502-169671-cat_5
Salmonella enterica enterica sv. Typhi ty2-134	2751185311	2751724471	2751724470	2751724469	Prophage
Salmonella enterica enterica sv. Typhi ty2-138	2751185333	2751834615	2751834616	2751834617	Prophage: 61514-73683-cat_5
Salmonella enterica enterica sv. Typhi ty2-139	2751185296	2751649449	2751649450	2751649451	Prophage: 61217-73386-cat_5
Salmonella enterica enterica sv. Typhi ty2-141	2751185336	2751848892	2751848893	2751848894	Prophage: 61357-73526-cat_5
Salmonella enterica enterica sv. Typhi ty2-143	2751185335	2751844041	2751844040	2751844039	Prophage: 176851-189020-cat_5
Salmonella enterica enterica sv. Typhi ty2-144	2751185298	2751659443	2751659444	2751659445	Prophage: 61357-73526-cat_5
Salmonella enterica enterica sv. Typhi ty2-146	2751185299	2751664431	2751664432	2751664433	Prophage: 61665-73834-cat_5
Salmonella enterica enterica sv. Typhi ty2-150	2751185307	2751704500	2751704499	2751704498	Prophage
Salmonella enterica enterica sv. Typhi ty2-153	2751185308	2751709240	2751709241	2751709242	Prophage
Salmonella enterica enterica sv. Typhi ty2-154	2751185339	2751863825	2751863826	2751863827	Prophage: 61665-73834-cat_5
Salmonella enterica enterica sv. Typhi ty2-155	2751185313	2751734293	2751734292	2751734291	Prophage: 176793-188962-cat_5
Salmonella enterica enterica sv. Typhi ty2-160	2751185288	2751609532	2751609533	2751609534	Prophage: 61187-73356-cat_5
Salmonella enterica enterica sv. Typhi ty2-166	2751185287	2751605145	2751605144	2751605143	Prophage
Salmonella enterica enterica sv. Typhi ty2-17	2751185294	2751639336	2751639337	2751639338	Prophage
Salmonella enterica enterica sv. Typhi ty2-170	2751185290	2751619628	2751619627	2751619626	Prophage: 176835-192051-cat_5
Salmonella enterica enterica sv. Typhi ty2-173	2751185321	2751774557	2751774556	2751774555	Prophage: 176798-188967-cat_5
Salmonella enterica enterica sv. Typhi Ty21a	2540341126	2540711439	2540711440	2540711441	Prophage
Salmonella enterica enterica sv. Typhi ty2-32	2751185279	2751565782	2751565781	2751565780	Prophage
Salmonella enterica enterica sv. Typhi ty2-68	2751185348	2751908731	2751908730	2751908729	Prophage: 176800-188969-cat_5
Salmonella enterica enterica sv. Typhi ty2-69	2751185349	2751913095	2751913096	2751913097	Prophage
Salmonella enterica enterica sv. Typhi ty2-71	2751185303	2751684521	2751684522	2751684523	Prophage: 61187-73356-cat_5
Salmonella enterica enterica sv. Typhi ty2-75	2751185283	2751585293	2751585292	2751585291	Prophage
Salmonella enterica enterica sv. Typhi ty2-76	2751185293	2751634472	2751634471	2751634470	Prophage: 176842-189011-cat_5
Salmonella enterica enterica sv. Typhi ty2-80	2751185277	2751555924	2751555925	2751555926	Prophage
Salmonella enterica enterica sv. Typhi ty2-86	2751185280	2751570573	2751570574	2751570575	Prophage: 61194-73364-cat_5
Salmonella enterica enterica sv. Typhi ty2-90	2751185295	2751644467	2751644468	2751644469	Prophage: 61493-73662-cat_5
Salmonella enterica enterica sv. Typhi ty2-91	2751185273	2751537084	2751537083	2751537082	Prophage
Salmonella enterica enterica sv. Typhi ty2-93	2751185272	2751531908	2751531909	2751531910	Prophage
Salmonella enterica enterica sv. Typhi ty2-98	2751185282	2751580266	2751580265	2751580264	Prophage
Salmonella enterica enterica sv. Typhi ty2-99	2751185275	2751546304	2751546305	2751546306	Prophage
Salmonella enterica enterica sv. Typhi ty3-191	2751185324	2751789759	2751789758	2751789757	Prophage: 176813-188982-cat_5
Salmonella enterica enterica sv. Typhi ty3-194	2751185327	2751805076	2751805075	2751805074	Prophage
Salmonella enterica enterica sv. Typhi ty3-196	2751185331	2751824263	2751824264	2751824265	Prophage
Salmonella enterica enterica sv. Typhi ty3-197	2751185330	2751819642	2751819641	2751819640	Prophage: 176797-188966-cat_5
Salmonella enterica enterica sv. Typhi ty3-199	2751185332	2751829153	2751829154	2751829155	Prophage
Salmonella enterica enterica sv. Typhi ty3-201	2751185314	2751739663	2751739662	2751739661	Prophage: 179861-192030-cat_5
Salmonella enterica enterica sv. Typhi ty3-202	2751185317	2751754354	2751754355	2751754356	Prophage
Salmonella enterica enterica sv. Typhi ty3-205	2751185318	2751758885	2751758884	2751758883	Prophage
Salmonella enterica enterica sv. Typhi ty3-206	2751185320	2751769433	2751769434	2751769435	Prophage: 61152-73321-cat_5
Salmonella enterica enterica sv. Typhi ty3-207	2751185322	2751779543	2751779542	2751779541	Prophage
Salmonella enterica enterica sv. Typhi ty3-211	2751185326	2751799845	2751799846	2751799847	Prophage
Salmonella enterica enterica sv. Typhi ty3-212	2751185291	2751624488	2751624489	2751624490	Prophage: 61151-73320-cat_5
Salmonella enterica enterica sv. Typhi ty3-213	2751185329	2751815017	2751815016	2751815015	Prophage: 176799-188969-cat_5
Salmonella enterica enterica sv. Typhi ty3-214	2751185274	2751541637	2751541636	2751541635	Prophage
Salmonella enterica enterica sv. Typhi ty3-215	2751185292	2751629233	2751629234	2751629235	Prophage
Salmonella enterica enterica sv. Typhi ty3-222	2751185328	2751810001	2751810002	2751810003	Prophage: 61187-73356-cat_5
Salmonella enterica enterica sv. Typhi ty3-224	2751185315	2751744451	2751744452	2751744453	Prophage
Salmonella enterica enterica sv. Typhi ty3-226	2751185316	2751749276	2751749277	2751749278	Prophage
Salmonella enterica enterica sv. Typhi ty3-253	2751185289	2751614517	2751614518	2751614519	Prophage: 60212-73379-cat_5
Salmonella enterica enterica sv. Typhi ty3-254	2751185323	2751784648	2751784647	2751784646	Prophage
Salmonella enterica enterica sv. Typhi ty3-269	2751185325	2751794742	2751794743	2751794744	Prophage
Salmonella enterica enterica sv. Typhi UI 2152	2751185382	2752072261	2752072260	2752072259	Prophage: 176795-188964-cat_5
Salmonella enterica enterica sv. Typhi UI 247	2751185380	2752062393	2752062394	2752062395	Prophage: 200932-213101-cat_5
Salmonella enterica enterica sv. Typhi UI 3257	2747842794	2749297843	2749297844	2749297845	Prophage
Salmonella enterica enterica sv. Typhi UI4389	2751185387	2752096428	2752096427	2752096426	Prophage: 222644-234813-cat_5
Shewanella sp. W3-18-1	639633059	639816283	639816282	639816281	Prophage
Sinorhizobium meliloti Rm41	2561511187	2562399249	2562399250	2562399251	Prophage: 2180876-2213459-cat_5
Sphingobium sp. MI1205	2687453496	2689020009	2689020010	2689020011	TA system
Sphingomonas sp. Root1294	2643221671	2644392847	2644392846	2644392845
Sphingomonas sp. Root50	2643221541	2643730041	2643730042	2643730043
Sphingomonas sp. Root720	2643221606	2644045527	2644045528	2644045529
Spongiibacter tropicus DSM 19543	2524614733	2525573099	2525573098	2525573097	Transposase
Stakelama pacifica DSM 25059	2795385468	2795774485	2795774484	2795774483
Stenotrophomonas maltophilia PierC1	2684622634	2685158696	2685158695	2685158694	Prophage: 551-23112-cat_6
Synechococcus sp. PCC 7003	2504643000	2504644190	2504644189	2504644188
Tabrizicola sp. DJC	2833731869	2833733082	2833733083	2833733084
Variovorax guangxiensis 34/80	2838054893	2838059627	2838059626	2838059625	Prophage: 63045-119808-cat_6
Variovorax sp. KK3	2775506996	2776675876	2776675875	2776675874
Variovorax sp. NFACC26	2599185214	2599627954	2599627955	2599627956	Transposase
Variovorax sp. NFACC27	2599185226	2599677765	2599677766	2599677767	Transposase
Variovorax sp. NFACC28	2599185227	2599685584	2599685585	2599685586	Transposase
Variovorax sp. NFACC29	2599185229	2599697496	2599697495	2599697494	Transposase
Vibrio anguillarum FF-93	2551306061	2551570594	2551570595	2551570596	RM system
Vibrio cholerae 116-17b	2740892244	2742658067	2742658068	2742658069
Vibrio cholerae HE45	2521172727	2522074636	2522074635	2522074634
Vibrio cholerae O1 116063	2531839210	2532661409	2532661410	2532661411
Vibrio cholerae O1 Amazonia	2547132113	2547416927	2547416928	2547416929
Vibrio cholerae TM 11079-80	645058805	645451392	645451393	645451394
Vibrio crassostreae 42_P_264	2781126018	2782177283	2782177282	2782177281	Prophage: 734690-834535-cat_4
Vibrio fluvialis ZOR0035	2524614720	2525527133	2525527132	2525527131	Prophage: 87192-189824-cat_4
Vibrio harveyi VHJR7	2579778914	2581523328	2581523327	2581523326	Prophage: 143554-173458-cat_6
Vibrio orientalis CIP 102891	2529292738	2529785565	2529785566	2529785567	Prophage: 116368-212817-cat_4
Vibrio parahaemolyticus MAVP-M	2713896741	2714052831	2714052830	2714052829	Integrase
Vibrio parahaemolyticus S030	2660238707	2663465908	2663465909	2663465910	Prophage: cat_3
Vibrio parahaemolyticus S139	2663762820	2664520591	2664520590	2664520589	Prophage: cat_3
Vibrio parahaemolyticus VIP4-0447	2579778703	2580630496	2580630495	2580630494	Prophage: 28709-109808-cat_4
Vibrio parahaemolyticus VP2007-007	2563367192	2565801471	2565801470	2565801469
Vibrio sp. J2-29	2645727871	2647349459	2647349458	2647349457	Prophage: 175516-234230-cat_5
Vibrio tasmaniensis 10N.222.48.A2	2816332453	2817950359	2817950358	2817950357	Prophage: 102705-139101-cat_5
Xanthomonas axonopodis CFBP 7922	2828168980	2828172628	2828172629	2828172630	MGE: integration/excision
Xanthomonas campestris CFBP 8151	2828190126	2828193860	2828193861	2828193862
Xanthomonas campestris pv. viticola LMG 965	2617271204	2619084040	2619084039	2619084038	Prophage: 36371-84570-cat_6
Xanthomonas citri pv. glycines 12-2	2548877069	2551026787	2551026788	2551026789	Prophage: cat_3
Xanthomonas citri pv. malvacearum GSPB2388	2519103160	2519729351	2519729350	2519729349
Xanthomonas citri pv. malvacearum X20	2554235008	2554270945	2554270944	2554270943	MGE: integration/excision
Xanthomonas euvesicatoria CFBP 7921	2828164553	2828168200	2828168201	2828168202	Transposase
Xanthomonas euvesicatoria pv. alfalfae LMG 495	2645727690	2646551082	2646551083	2646551084	Integrase
Xanthomonas gardneri PDDCC 1620, ATCC 19865	651324109	651464395	651464394	651464393
Xanthomonas hortorum pv. carotae M081	2600255003	2600577204	2600577205	2600577206
Xanthomonas hortorum pv. gardneri 7	2501846304	2501866946	2501866945	2501866944
Xanthomonas hortorum pv. gardneri JS749-3	2718218471	2721592823	2721592824	2721592825	Prophage: 2181957-2237117-cat_6
Xanthomonas hortorum pv. gardneri SM177-10	2627854015	2629887233	2629887232	2629887231	Integrase
Xanthomonas hortorum pv. gardneri SM182-10	2627854203	2630622712	2630622713	2630622714	Integrase
Xanthomonas hortorum pv. gardneri SM194-10	2627854210	2630651336	2630651335	2630651334	Integrase
Xanthomonas hortorum pv. gardneri SM220-10	2639763112	2642033939	2642033938	2642033937	Integrase
Xanthomonas hortorum pv. gardneri SM234-10	2627853690	2628556522	2628556521	2628556520
Xanthomonas hortorum pv. gardneri SM413-11	2627853709	2628636917	2628636916	2628636915	Transposase
Xanthomonas hortorum pv. gardneri SM605-11	2651869661	2652306199	2652306198	2652306197	Integrase
Xanthomonas hortorum pv. gardneri SM775-12	2630968860	2633532627	2633532626	2633532625	Integrase
Xanthomonas hortorum pv. gardneri SM795-12	2627854158	2630454713	2630454714	2630454715	Integrase
Xanthomonas hortorum pv. hederae WHRI 7744	2806311030	2808474244	2808474243	2808474242
Xanthomonas perforans 4P1S2	2627854005	2629850719	2629850718	2629850717	Integrase
Xanthomonas vesicatoria 15b	2627853987	2629782781	2629782782	2629782783	Integrase
Xanthomonas vesicatoria 53M	2630968643	2632646890	2632646891	2632646892	Integrase
Xanthomonas vesicatoria LM159	2721755785	2723960015	2723960014	2723960013	Prophage: 3718146-3790697-cat_6
Yersinia ruckeri 00/1445	2825782210	2825785275	2825785274	2825785273	MGE: integration/excision
Yersinia ruckeri 89/3717-10	2825723167	2825723549	2825723548	2825723547	MGE: integration/excision
Yersinia ruckeri AHL5	2825863714	2825866871	2825866870	2825866869	MGE: integration/excision
Yersinia ruckeri AHL6	2825827518	2825830685	2825830684	2825830683	MGE: integration/excision
Yersinia ruckeri AHL7	2825831119	2825831378	2825831377	2825831376	MGE: integration/excision
Yersinia ruckeri Feb-00	2825859960	2825863094	2825863093	2825863092	MGE: integration/excision

## Sheet: Supplementary Data 3
Supplementary Data 3. Genomes used for KKP searching.
Domain	IMG Genome ID	Phylum	Class	Order	Family	Genus	Species
Archaea	2663763426	Euryarchaeota	Methanomicrobia	Methanosarcinales	Methanosarcinaceae	Methanosarcina	Methanosarcina mazei
Archaea	644736411	Euryarchaeota	Thermococci	Thermococcales	Thermococcaceae	Thermococcus	Thermococcus gammatolerans
Archaea	2524023100	Crenarchaeota	unclassified	unclassified	unclassified	unclassified	crenarchaeote SCGC AAA288-N15
Archaea	2728369527	Euryarchaeota	Candidatus Poseidoniia	Candidatus Poseidoniales	unclassified	unclassified	Marine Group II euryarchaeote SCGC AB-629-J06
Archaea	2795385317	Euryarchaeota	Halobacteria	Halobacteriales	Halobacteriaceae	unclassified	unclassified
Archaea	2795385307	Euryarchaeota	Nanohaloarchaea	unclassified	unclassified	unclassified	unclassified
Archaea	2547132071	Euryarchaeota	Methanobacteria	Methanobacteriales	Methanobacteriaceae	Methanobrevibacter	Methanobrevibacter smithii
Archaea	2634166696	Euryarchaeota	unclassified	unclassified	unclassified	unclassified	Euryarchaeota archaeon SCGC AD-259-C07
Archaea	2576861807	Euryarchaeota	Halobacteria	Natrialbales	Natrialbaceae	Halostagnicola	Halostagnicola sp. A56
Archaea	2767802456	unclassified	unclassified	unclassified	unclassified	unclassified	unclassified
Archaea	2547132055	Euryarchaeota	Methanobacteria	Methanobacteriales	Methanobacteriaceae	Methanobrevibacter	Methanobrevibacter smithii
Archaea	2721755438	Crenarchaeota	unclassified	unclassified	unclassified	unclassified	unclassified
Archaea	2657245169	Euryarchaeota	Methanomicrobia	Methanomicrobiales	Methanomicrobiaceae	Methanoculleus	unclassified
Archaea	2684622743	Euryarchaeota	Methanobacteria	Methanobacteriales	Methanobacteriaceae	Methanobrevibacter	Methanobrevibacter cuticularis
Archaea	2778261471	unclassified	unclassified	unclassified	unclassified	unclassified	Candidatus Pacearchaeota archaeon
Archaea	2728369726	Candidatus Bathyarchaeota	unclassified	unclassified	unclassified	unclassified	unclassified
Archaea	2551306706	Crenarchaeota	Thermoprotei	Sulfolobales	Sulfolobaceae	Metallosphaera	Metallosphaera yellowstonensis
Archaea	2740891999	Euryarchaeota	Halobacteria	Natrialbales	Natrialbaceae	Haloterrigena	Haloterrigena daqingensis
Archaea	2595698213	Euryarchaeota	Methanobacteria	Methanobacteriales	Methanobacteriaceae	Methanosphaera	Methanosphaera stadtmanae
Archaea	2585427666	Thaumarchaeota	Nitrososphaeria	Nitrososphaerales	Nitrososphaeraceae	Nitrososphaera	Candidatus Nitrososphaera evergladensis
Archaea	638154510	Euryarchaeota	Methanobacteria	Methanobacteriales	Methanobacteriaceae	Methanothermobacter	Methanothermobacter thermautotrophicus
Archaea	2811995171	Euryarchaeota	Halobacteria	Natrialbales	Natrialbaceae	Natronobacterium	Natronobacterium gregoryi
Archaea	2522572137	Crenarchaeota	Thermoprotei	Sulfolobales	Sulfolobaceae	Sulfolobus	unclassified
Archaea	2547132056	Euryarchaeota	Methanobacteria	Methanobacteriales	Methanobacteriaceae	Methanobrevibacter	Methanobrevibacter smithii
Archaea	2556793003	Crenarchaeota	Thermoprotei	Sulfolobales	Sulfolobaceae	Sulfolobus	Sulfolobus acidocaldarius
Archaea	640069318	Euryarchaeota	Methanomicrobia	Methanomicrobiales	Methanomicrobiaceae	Methanoculleus	Methanoculleus marisnigri
Archaea	2770939433	Crenarchaeota	Thermoprotei	Sulfolobales	Sulfolobaceae	Sulfolobus	unclassified
Archaea	650716098	Crenarchaeota	Thermoprotei	Thermoproteales	Thermoproteaceae	Thermoproteus	Thermoproteus uzoniensis
Archaea	2795385310	Euryarchaeota	Halobacteria	Halobacteriales	Halobacteriaceae	unclassified	unclassified
Archaea	2503044005	Crenarchaeota	Thermoprotei	Desulfurococcales	unclassified	unclassified	unclassified
Archaea	2518645502	Thaumarchaeota	unclassified	Nitrosopumilales	Nitrosopumilaceae	Nitrosopumilus	uncultured Candidatus Nitrosopumilus sp.
Archaea	2698536780	Candidatus Parvarchaeota	unclassified	unclassified	unclassified	unclassified	unclassified
Archaea	2651870207	Thaumarchaeota	unclassified	unclassified	unclassified	Candidatus Nitrosopelagicus	unclassified
Archaea	2773857644	Euryarchaeota	Hadesarchaea	unclassified	unclassified	unclassified	unclassified
Archaea	2785510788	unclassified	unclassified	unclassified	unclassified	unclassified	Candidatus Pacearchaeota archaeon CG09_land_8_20_14_0_10_30_9
Archaea	2510065023	Thaumarchaeota	Nitrososphaeria	Nitrososphaerales	Nitrososphaeraceae	Nitrososphaera	Candidatus Nitrososphaera gargensis
Archaea	2786546688	Candidatus Altiarchaeota	unclassified	Candidatus Altiarchaeales	unclassified	Candidatus Altiarchaeum	Candidatus Altiarchaeum sp. CG2_30_32_3053
Archaea	2728369298	Candidatus Bathyarchaeota	unclassified	unclassified	unclassified	unclassified	Candidatus Bathyarchaeota archaeon JdFR-08
Archaea	2636415782	Euryarchaeota	Thermoplasmata	Methanomassiliicoccales	Methanomassiliicoccaceae	Candidatus Methanoplasma	Candidatus Methanoplasma termitum
Archaea	2554235476	Euryarchaeota	Halobacteria	Natrialbales	Natrialbaceae	Natrialba	Natrialba chahannaoensis
Archaea	643692045	Crenarchaeota	Thermoprotei	Sulfolobales	Sulfolobaceae	Sulfolobus	Sulfolobus islandicus
Archaea	2263328038	Euryarchaeota	Candidatus Poseidoniia	unclassified	unclassified	unclassified	Marine Group III euryarchaeote SCGC AAA007-O11
Archaea	2811994974	Euryarchaeota	Methanobacteria	Methanobacteriales	Methanobacteriaceae	Methanobacterium	unclassified
Archaea	2757320762	Thaumarchaeota	unclassified	Nitrosopumilales	Nitrosopumilaceae	Candidatus Nitrosomarinus	Candidatus Nitrosomarinus catalina
Archaea	2571042922	Euryarchaeota	Methanomicrobia	Methanomicrobiales	Methanomicrobiaceae	Methanomicrobium	Methanomicrobium mobile
Archaea	2802429615	Euryarchaeota	Halobacteria	Haloferacales	Halorubraceae	Halorubrum	Halorubrum ezzemoulense
Archaea	646311944	Euryarchaeota	Methanococci	Methanococcales	Methanocaldococcaceae	Methanocaldococcus	Methanocaldococcus vulcanius
Archaea	2264867215	Euryarchaeota	unclassified	unclassified	unclassified	unclassified	Euryarchaeota archaeon SCGC AAA252-I15
Archaea	2517572172	Euryarchaeota	Thermoplasmata	Thermoplasmatales	unclassified	unclassified	Thermoplasmatales archaeon SCGC AB-540-F20
Archaea	2634166704	Euryarchaeota	unclassified	unclassified	unclassified	unclassified	Euryarchaeota archaeon SCGC AD-263-N20
Archaea	2721755892	Nanoarchaeota	unclassified	unclassified	unclassified	unclassified	unclassified
Archaea	2622736425	Euryarchaeota	Methanobacteria	Methanobacteriales	Methanobacteriaceae	Methanobrevibacter	Methanobrevibacter gottschalkii
Archaea	2842578819	Euryarchaeota	Methanomicrobia	Methanosarcinales	unclassified	unclassified	unclassified
Archaea	2785510804	unclassified	unclassified	unclassified	unclassified	unclassified	Candidatus Pacearchaeota archaeon CG_4_10_14_0_2_um_filter_35_33
Archaea	2785510808	unclassified	unclassified	unclassified	unclassified	unclassified	Candidatus Pacearchaeota archaeon CG_4_10_14_0_2_um_filter_31_10
Archaea	2660238643	Euryarchaeota	Methanomicrobia	Methanosarcinales	Methanosarcinaceae	Methanosarcina	Methanosarcina mazei
Archaea	2802429629	Euryarchaeota	Halobacteria	Haloferacales	Halorubraceae	Halorubrum	Halorubrum ezzemoulense
Archaea	2511231068	Euryarchaeota	Halobacteria	Halobacteriales	Haloarculaceae	Haloarcula	Haloarcula hispanica
Archaea	2795385344	Euryarchaeota	Halobacteria	Halobacteriales	Halobacteriaceae	unclassified	unclassified
Archaea	2634166439	Euryarchaeota	Methanomicrobia	Methanosarcinales	Methanosarcinaceae	Methanosarcina	Methanosarcina barkeri
Archaea	2617270898	Euryarchaeota	Halobacteria	Haloferacales	Haloferacaceae	Haloplanus	Haloplanus vescus
Archaea	2785510777	unclassified	unclassified	unclassified	unclassified	unclassified	archaeon
Archaea	2740891976	Candidatus Altiarchaeota	unclassified	Candidatus Altiarchaeales	unclassified	unclassified	Candidatus Altiarchaeales archaeon WOR_SM1_79
Archaea	650377985	Crenarchaeota	Thermoprotei	Thermoproteales	Thermoproteaceae	Vulcanisaeta	Vulcanisaeta moutnovskia
Archaea	2531839219	Euryarchaeota	Halobacteria	Halobacteriales	Halobacteriaceae	Halalkalicoccus	Halalkalicoccus jeotgali
Archaea	2785511145	Candidatus Woesearchaeota	unclassified	unclassified	unclassified	unclassified	Candidatus Woesearchaeota archaeon CG10_big_fil_rev_8_21_14_0_10_32_9
Archaea	2554235506	Euryarchaeota	Halobacteria	Halobacteriales	Halococcaceae	Halococcus	Halococcus salifodinae
Archaea	2728369548	Euryarchaeota	Methanomicrobia	Methanosarcinales	unclassified	unclassified	Methanosarcinales archaeon Methan_02
Archaea	638154512	Euryarchaeota	Thermoplasmata	Thermoplasmatales	Picrophilaceae	Picrophilus	Picrophilus torridus
Archaea	2811995110	unclassified	unclassified	unclassified	unclassified	unclassified	Candidatus Pacearchaeota archaeon
Archaea	2667528102	Euryarchaeota	Methanomicrobia	Methanosarcinales	Methanosarcinaceae	Methanosarcina	Methanosarcina mazei
Archaea	2740891988	Euryarchaeota	Thermoplasmata	Thermoplasmatales	unclassified	unclassified	Thermoplasmatales archaeon SG8-52-2
Archaea	2795385361	Euryarchaeota	Halobacteria	unclassified	unclassified	unclassified	unclassified
Archaea	2770939350	Candidatus Geoarchaeota	unclassified	unclassified	unclassified	unclassified	unclassified
Archaea	2684622702	Crenarchaeota	Thermoprotei	Sulfolobales	Sulfolobaceae	Sulfolobus	Sulfolobus acidocaldarius
Archaea	2264867069	Nanoarchaeota	unclassified	unclassified	unclassified	unclassified	Nanoarchaeota archaeon SCGC AAA011-L22
Archaea	2770939344	Thaumarchaeota	unclassified	unclassified	unclassified	unclassified	unclassified
Archaea	2634166670	Thaumarchaeota	unclassified	unclassified	unclassified	unclassified	Thaumarchaeota archaeon SCGC AC-728-E05
Archaea	2634166689	Thaumarchaeota	unclassified	unclassified	unclassified	unclassified	Thaumarchaeota archaeon SCGC AD-113-N16
Archaea	2681813394	Euryarchaeota	unclassified	unclassified	unclassified	unclassified	candidate division MSBL1 archaeon SCGC-AAA259A05
Archaea	2619618952	Thaumarchaeota	unclassified	unclassified	unclassified	unclassified	Aigarchaeota archaeon
Archaea	2264867071	Nanoarchaeota	unclassified	unclassified	unclassified	unclassified	Nanoarchaeota archaeon SCGC AAA011-K22
Archaea	2582581250	Euryarchaeota	Methanobacteria	Methanobacteriales	Methanobacteriaceae	Methanobacterium	Methanobacterium sp. SMA-27
Archaea	2654587878	Thaumarchaeota	unclassified	Nitrosopumilales	Nitrosopumilaceae	unclassified	unclassified
Archaea	2724679794	Euryarchaeota	Halobacteria	Haloferacales	Halorubraceae	Halorubrum	Halorubrum cibi
Archaea	2731639251	Thaumarchaeota	unclassified	Nitrosopumilales	Nitrosopumilaceae	Nitrosopumilus	uncultured Candidatus Nitrosopumilus sp.
Archaea	2609459637	Thaumarchaeota	unclassified	unclassified	unclassified	unclassified	unclassified
Archaea	2681813129	Euryarchaeota	Methanomicrobia	Methanosarcinales	Methanosarcinaceae	Methanosarcina	Methanosarcina mazei
Archaea	646564555	Euryarchaeota	Halobacteria	Natrialbales	Natrialbaceae	Natrialba	Natrialba magadii
Archaea	2634166724	unclassified	unclassified	unclassified	unclassified	unclassified	archaeon SCGC AB-215-J19
Archaea	2770939385	unclassified	unclassified	unclassified	unclassified	unclassified	unclassified
Archaea	2554235487	Euryarchaeota	Halobacteria	Haloferacales	Halorubraceae	Halorubrum	Halorubrum distributum
Archaea	2506783047	Euryarchaeota	Halobacteria	Halobacteriales	Halobacteriaceae	Halobacterium	Halobacterium sp. DL1
Archaea	2512875007	Euryarchaeota	Halobacteria	Haloferacales	Halorubraceae	Halonotius	Halonotius sp. J07HN4
Archaea	2718217674	Candidatus Bathyarchaeota	unclassified	unclassified	unclassified	unclassified	unclassified
Archaea	2639762614	Euryarchaeota	Halobacteria	Natrialbales	Natrialbaceae	Haloterrigena	unclassified
Archaea	643348525	Euryarchaeota	Methanomicrobia	Methanomicrobiales	Methanoregulaceae	Methanosphaerula	Methanosphaerula palustris
Archaea	2651870295	Euryarchaeota	Candidatus Poseidoniia	Candidatus Poseidoniales	unclassified	unclassified	unclassified
Archaea	2693429869	Euryarchaeota	Halobacteria	Natrialbales	Natrialbaceae	Halobiforma	Halobiforma haloterrestris
Archaea	2684622729	Crenarchaeota	Thermoprotei	Sulfolobales	Sulfolobaceae	Sulfolobus	Sulfolobus acidocaldarius
Archaea	644736373	Euryarchaeota	Halobacteria	Halobacteriales	Haloarculaceae	Halorhabdus	Halorhabdus utahensis
Archaea	2522572142	Euryarchaeota	unclassified	unclassified	unclassified	unclassified	unclassified
Archaea	2522572147	Thaumarchaeota	unclassified	unclassified	unclassified	unclassified	unclassified
Archaea	2728369336	Euryarchaeota	Archaeoglobi	Archaeoglobales	Archaeoglobaceae	Archaeoglobus	Archaeoglobus sp. JdFR-33
Archaea	651053028	Euryarchaeota	Halobacteria	Haloferacales	Haloferacaceae	Haloquadratum	Haloquadratum walsbyi
Archaea	2770939397	unclassified	unclassified	unclassified	unclassified	unclassified	unclassified
Archaea	643886144	Euryarchaeota	Methanobacteria	Methanobacteriales	Methanobacteriaceae	Methanobrevibacter	Methanobrevibacter smithii
Archaea	2785511281	Candidatus Micrarchaeota	unclassified	unclassified	unclassified	unclassified	Candidatus Micrarchaeota archaeon CG08_land_8_20_14_0_20_59_11
Archaea	2681813012	Crenarchaeota	Thermoprotei	Thermoproteales	Thermoproteaceae	Vulcanisaeta	Vulcanisaeta distributa
Archaea	2547132067	Euryarchaeota	Methanobacteria	Methanobacteriales	Methanobacteriaceae	Methanobrevibacter	Methanobrevibacter smithii
Archaea	2505313008	Crenarchaeota	Thermoprotei	Thermoproteales	Thermoproteaceae	unclassified	unclassified
Archaea	2770939390	unclassified	unclassified	unclassified	unclassified	unclassified	unclassified
Archaea	2778261120	Euryarchaeota	unclassified	unclassified	unclassified	unclassified	Euryarchaeota archaeon
Archaea	2684622730	Crenarchaeota	Thermoprotei	Sulfolobales	Sulfolobaceae	Sulfolobus	Sulfolobus acidocaldarius
Archaea	2502171174	Euryarchaeota	Halobacteria	Halobacteriales	Halococcaceae	Halococcus	Halococcus hamelinensis
Archaea	2708742553	unclassified	unclassified	unclassified	unclassified	unclassified	Candidatus Pacearchaeota archaeon RBG_16_35_8
Archaea	2728369314	Euryarchaeota	Archaeoglobi	Archaeoglobales	Archaeoglobaceae	Archaeoglobus	Archaeoglobus sp. JdFR-28
Archaea	2617270917	Euryarchaeota	Halobacteria	Haloferacales	Haloferacaceae	Halopelagius	Halopelagius inordinatus
Archaea	2684622709	Crenarchaeota	Thermoprotei	Sulfolobales	Sulfolobaceae	Sulfolobus	Sulfolobus acidocaldarius
Archaea	2264867268	Crenarchaeota	unclassified	unclassified	unclassified	unclassified	Crenarchaeota archaeon SCGC AAA471-L13
Archaea	2775506846	Thaumarchaeota	unclassified	unclassified	unclassified	Candidatus Nitrosotalea	Candidatus Nitrosotalea sinensis
Archaea	2795385337	Euryarchaeota	Halobacteria	Halobacteriales	Halobacteriaceae	unclassified	unclassified
Archaea	2582580504	Euryarchaeota	Halobacteria	Natrialbales	Natrialbaceae	Haloterrigena	Haloterrigena jeotgali
Archaea	2554235477	Euryarchaeota	Halobacteria	Natrialbales	Natrialbaceae	Natronococcus	Natronococcus amylolyticus
Archaea	2663762667	Euryarchaeota	unclassified	unclassified	unclassified	unclassified	Euryarchaeota archaeon SCGC AC-312_P18
Archaea	2657245293	Thaumarchaeota	unclassified	unclassified	unclassified	unclassified	Thaumarchaeota archaeon SCGC AC-312_A11
Archaea	2799112905	Euryarchaeota	Methanobacteria	Methanobacteriales	Methanobacteriaceae	Methanobrevibacter	uncultured Methanobrevibacter sp.
Archaea	2619618938	Euryarchaeota	Halobacteria	Haloferacales	Haloferacaceae	Haloplanus	Haloplanus aerogenes
Archaea	2681813407	Euryarchaeota	unclassified	unclassified	unclassified	unclassified	candidate division MSBL1 archaeon SCGC-AAA261D19
Archaea	2617271048	Euryarchaeota	Halobacteria	Haloferacales	Halorubraceae	Halorubrum	Halorubrum sp. AJ67
Archaea	2728369539	Euryarchaeota	Methanobacteria	Methanobacteriales	Methanobacteriaceae	Methanobacterium	Methanobacterium congolense
Archaea	2708742544	unclassified	unclassified	unclassified	unclassified	unclassified	Candidatus Pacearchaeota archaeon RBG_13_33_26
Archaea	2786546692	Candidatus Altiarchaeota	unclassified	Candidatus Altiarchaeales	unclassified	Candidatus Altiarchaeum	Candidatus Altiarchaeum sp. CG12_big_fil_rev_8_21_14_0_65_33_22
Archaea	2778260984	Euryarchaeota	unclassified	unclassified	unclassified	unclassified	Euryarchaeota archaeon
Archaea	2518645542	Euryarchaeota	Methanomicrobia	unclassified	unclassified	unclassified	unclassified
Archaea	2708742547	Euryarchaeota	unclassified	unclassified	unclassified	unclassified	Euryarchaeota archaeon RBG_13_31_8
Archaea	646564548	Euryarchaeota	Methanococci	Methanococcales	Methanocaldococcaceae	Methanocaldococcus	Methanocaldococcus sp. FS406-22
Archaea	2698536771	Candidatus Micrarchaeota	unclassified	unclassified	unclassified	unclassified	unclassified
Archaea	2795385328	Euryarchaeota	Halobacteria	Halobacteriales	Halobacteriaceae	unclassified	unclassified
Archaea	2529293211	Euryarchaeota	Halobacteria	Natrialbales	Natrialbaceae	Natronorubrum	Natronorubrum tibetense
Archaea	2681813367	Euryarchaeota	Methanomicrobia	Methanosarcinales	Methanosarcinaceae	Methanosarcina	Methanosarcina sp. 795
Archaea	2799112916	Euryarchaeota	Methanobacteria	Methanobacteriales	Methanobacteriaceae	Methanobrevibacter	uncultured Methanobrevibacter sp.
Archaea	2537561864	Euryarchaeota	Halobacteria	Haloferacales	Haloferacaceae	Haloferax	Haloferax sp. ATCC BAA-646
Archaea	2510065005	Euryarchaeota	Thermococci	Thermococcales	Thermococcaceae	Thermococcus	Thermococcus sp. PK
Archaea	2731639254	Thaumarchaeota	unclassified	unclassified	unclassified	unclassified	uncultured marine group I thaumarchaeote
Archaea	2506520044	Euryarchaeota	Halobacteria	Natrialbales	Natrialbaceae	Natronococcus	Natronococcus occultus
Archaea	2795385389	Euryarchaeota	Halobacteria	Haloferacales	Halorubraceae	Halorubrum	unclassified
Archaea	2264867064	Candidatus Aenigmarchaeota	unclassified	unclassified	unclassified	unclassified	Candidatus Aenigmarchaeota archaeon SCGC AAA011-F07
Archaea	2554235509	Euryarchaeota	Halobacteria	Haloferacales	Halorubraceae	Halorubrum	Halorubrum terrestre
Archaea	2634166298	Euryarchaeota	Methanomicrobia	Methanomicrobiales	Methanomicrobiaceae	Methanoculleus	Methanoculleus thermophilus
Archaea	2721755442	Crenarchaeota	unclassified	unclassified	unclassified	unclassified	unclassified
Archaea	2785511141	Candidatus Woesearchaeota	unclassified	unclassified	unclassified	unclassified	Candidatus Woesearchaeota archaeon
Archaea	2698536761	Candidatus Micrarchaeota	unclassified	unclassified	unclassified	unclassified	unclassified
Archaea	2778261326	Euryarchaeota	unclassified	unclassified	unclassified	unclassified	Euryarchaeota archaeon
Archaea	638341092	Euryarchaeota	Thermoplasmata	Thermoplasmatales	Ferroplasmaceae	Ferroplasma	Ferroplasma acidarmanus
Archaea	2681813413	Euryarchaeota	unclassified	unclassified	unclassified	unclassified	candidate division MSBL1 archaeon SCGC-AAA833K04
Archaea	2785511275	Candidatus Micrarchaeota	unclassified	unclassified	unclassified	unclassified	Candidatus Micrarchaeota archaeon CG1_02_55_22
Archaea	2785510771	unclassified	unclassified	unclassified	unclassified	unclassified	archaeon
Archaea	2698536758	Candidatus Micrarchaeota	unclassified	unclassified	unclassified	unclassified	unclassified
Archaea	2693430074	Euryarchaeota	unclassified	unclassified	unclassified	unclassified	Euryarchaeota archaeon JGI CrystG Aug3-3-F14
Archaea	2264867023	Crenarchaeota	unclassified	unclassified	unclassified	unclassified	crenarchaeote SCGC AAA261-F05
Archaea	2684622717	Crenarchaeota	Thermoprotei	Sulfolobales	Sulfolobaceae	Sulfolobus	Sulfolobus acidocaldarius
Archaea	2681813472	Thaumarchaeota	unclassified	Nitrosopumilales	Nitrosopumilaceae	Nitrosopumilus	unclassified
Archaea	2681813389	Euryarchaeota	unclassified	unclassified	unclassified	unclassified	candidate division MSBL1 archaeon SCGC-AAA382K21
Archaea	2728369530	Euryarchaeota	Thermoplasmata	Thermoplasmatales	unclassified	unclassified	Thermoplasmatales archaeon I-plasma
Archaea	2660238811	Thaumarchaeota	unclassified	unclassified	unclassified	unclassified	Thaumarchaeota archaeon SCGC AC-312_G05
Archaea	2524023114	Crenarchaeota	unclassified	unclassified	unclassified	unclassified	crenarchaeote SCGC AAA008-G03
Archaea	2585428036	Thaumarchaeota	unclassified	unclassified	unclassified	unclassified	Marine Group I thaumarchaeote SCGC AAA799-N04
Archaea	2502790017	Euryarchaeota	Methanomicrobia	Methanosarcinales	Methanosarcinaceae	Methanosalsum	Methanosalsum zhilinae
Archaea	2657245245	Thaumarchaeota	unclassified	unclassified	unclassified	unclassified	Thaumarchaeota archaeon SCGC AC-312_C19
Archaea	2639762586	Crenarchaeota	unclassified	unclassified	unclassified	unclassified	Crenarchaeota archaeon JGI MDM2 LHC4sed-1-G16
Archaea	2667527756	Euryarchaeota	Methanomicrobia	Methanosarcinales	Methanosarcinaceae	Methanosarcina	Methanosarcina mazei
Archaea	2639762677	unclassified	unclassified	unclassified	unclassified	unclassified	archaeon SCGC AB-633-I06
Archaea	2775506789	Candidatus Micrarchaeota	unclassified	unclassified	unclassified	Candidatus Micrarchaeum	Candidatus Micrarchaeum acidiphilum
Archaea	2639762563	Euryarchaeota	Halobacteria	Natrialbales	Natrialbaceae	Halostagnicola	Halostagnicola kamekurae
Archaea	2785510814	unclassified	unclassified	unclassified	unclassified	unclassified	archaeon (Candidatus Huberarchaea) CG02_land_8_20_14_3_00_31_209
Archaea	2728369308	Euryarchaeota	Archaeoglobi	Archaeoglobales	Archaeoglobaceae	Archaeoglobus	Archaeoglobus sp. JdFR-37
Archaea	2778261133	Euryarchaeota	unclassified	unclassified	unclassified	unclassified	Euryarchaeota archaeon
Archaea	2524023119	Crenarchaeota	unclassified	unclassified	unclassified	unclassified	crenarchaeote SCGC AAA008-O18
Archaea	2786546528	Euryarchaeota	unclassified	unclassified	unclassified	unclassified	Euryarchaeota archaeon CG_4_9_14_3_um_filter_38_12
Archaea	2630968972	Euryarchaeota	Methanomicrobia	Methanosarcinales	Methanosarcinaceae	Methanococcoides	Methanococcoides methylutens
Archaea	638154502	Euryarchaeota	Archaeoglobi	Archaeoglobales	Archaeoglobaceae	Archaeoglobus	Archaeoglobus fulgidus
Archaea	2687453664	Thaumarchaeota	unclassified	unclassified	unclassified	unclassified	Thaumarchaeota archaeon SCGC AC-312_O02
Archaea	2770939374	unclassified	unclassified	unclassified	unclassified	unclassified	unclassified
Archaea	2693429898	Euryarchaeota	Halobacteria	Haloferacales	Halorubraceae	Halohasta	Halohasta litchfieldiae
Archaea	2770939363	Crenarchaeota	Thermoprotei	Desulfurococcales	unclassified	unclassified	unclassified
Archaea	640753034	Euryarchaeota	Methanococci	Methanococcales	Methanococcaceae	Methanococcus	Methanococcus aeolicus
Archaea	2785511162	Candidatus Woesearchaeota	unclassified	unclassified	unclassified	unclassified	Candidatus Woesearchaeota archaeon CG_4_10_14_0_8_um_filter_47_5
Archaea	638154504	Euryarchaeota	Halobacteria	Halobacteriales	Halobacteriaceae	Halobacterium	Halobacterium salinarum
Archaea	2681813051	Nanoarchaeota	unclassified	Nanoarchaeales	Nanopusillaceae	Candidatus Nanopusillus	Candidatus Nanopusillus acidilobi
Archaea	2728369528	Euryarchaeota	Thermoplasmata	Thermoplasmatales	unclassified	unclassified	Thermoplasmatales archaeon A-plasma
Archaea	2785510810	unclassified	unclassified	unclassified	unclassified	unclassified	Candidatus Pacearchaeota archaeon CG_4_9_14_3_um_filter_35_19
Archaea	2527291500	Thaumarchaeota	unclassified	unclassified	unclassified	unclassified	Thaumarchaeota archaeon SCGC AAA007-O23
Archaea	2740891998	Euryarchaeota	Halobacteria	Halobacteriales	Haloarculaceae	Halorientalis	Halorientalis sp. IM1011
Archaea	2684622712	Crenarchaeota	Thermoprotei	Sulfolobales	Sulfolobaceae	Sulfolobus	Sulfolobus acidocaldarius
Archaea	2770939357	Crenarchaeota	Thermoprotei	Desulfurococcales	unclassified	unclassified	unclassified
Archaea	2502422326	Euryarchaeota	Nanohaloarchaea	unclassified	unclassified	Candidatus Nanosalina	Candidatus Nanosalina sp. J07AB43
Archaea	2504557011	Crenarchaeota	Thermoprotei	Thermoproteales	unclassified	unclassified	unclassified
Archaea	2791355069	Euryarchaeota	Halobacteria	Haloferacales	Halorubraceae	Halorubrum	Halorubrum sp. Hd13
Archaea	2522125044	Nanoarchaeota	unclassified	unclassified	unclassified	unclassified	unclassified
Archaea	2639762995	Thaumarchaeota	unclassified	unclassified	unclassified	unclassified	Marine Group I thaumarchaeote SCGC AAA799-O18
Archaea	2681813119	Euryarchaeota	Methanomicrobia	Methanosarcinales	Methanosarcinaceae	Methanosarcina	Methanosarcina mazei
Archaea	640427135	Crenarchaeota	Thermoprotei	Thermoproteales	Thermoproteaceae	Pyrobaculum	Pyrobaculum arsenaticum
Archaea	2529293002	Euryarchaeota	Halobacteria	Natrialbales	Natrialbaceae	Natronolimnobius	Natronolimnobius innermongolicus
Archaea	2619619229	Thaumarchaeota	unclassified	unclassified	unclassified	Candidatus Nitrosotenuis	Candidatus Nitrosotenuis uzonensis
Archaea	2785510770	unclassified	unclassified	unclassified	unclassified	unclassified	archaeon
Archaea	2770939362	unclassified	unclassified	unclassified	unclassified	unclassified	unclassified
Archaea	2501025505	Euryarchaeota	Thermococci	Thermococcales	Thermococcaceae	Palaeococcus	Palaeococcus ferrophilus
Archaea	2667527934	Euryarchaeota	Methanomicrobia	Methanosarcinales	Methanosarcinaceae	Methanosarcina	Methanosarcina mazei
Archaea	2505679075	Euryarchaeota	Methanomicrobia	Methanocellales	Methanocellaceae	Methanocella	Methanocella paludicola
Archaea	2721755895	Candidatus Aenigmarchaeota	unclassified	unclassified	unclassified	unclassified	unclassified
Archaea	2684622664	Euryarchaeota	Halobacteria	Halobacteriales	Haloarculaceae	Haloarcula	Haloarcula sp. CBA1128
Archaea	2524023122	Crenarchaeota	unclassified	unclassified	unclassified	unclassified	crenarchaeote SCGC AAA288-C17
Archaea	2645727876	Euryarchaeota	Thermococci	Thermococcales	Thermococcaceae	Thermococcus	Thermococcus sp. EP1
Archaea	2642422537	Euryarchaeota	Methanomicrobia	Methanosarcinales	Methanosarcinaceae	Methanococcoides	Methanococcoides vulcani
Archaea	2728369316	Crenarchaeota	unclassified	unclassified	unclassified	unclassified	Crenarchaeota archaeon JdFR-12
Archaea	2795385357	Euryarchaeota	Halobacteria	unclassified	unclassified	unclassified	unclassified
Archaea	2721755427	Crenarchaeota	Thermoprotei	Desulfurococcales	Desulfurococcaceae	Desulfurococcus	unclassified
Archaea	2795385365	Euryarchaeota	Halobacteria	unclassified	unclassified	unclassified	unclassified
Archaea	2728369326	Euryarchaeota	Archaeoglobi	Archaeoglobales	Archaeoglobaceae	Archaeoglobus	Archaeoglobus sp. JdFR-24
Archaea	2690315686	Euryarchaeota	Halobacteria	Halobacteriales	Halobacteriaceae	Haladaptatus	Haladaptatus sp. R4
Archaea	2660238770	Euryarchaeota	unclassified	unclassified	unclassified	unclassified	Euryarchaeota archaeon SCGC AC-312_J04
Archaea	2504756013	unclassified	unclassified	unclassified	unclassified	unclassified	unclassified
Archaea	644736385	Euryarchaeota	Methanococci	Methanococcales	Methanocaldococcaceae	Methanocaldococcus	Methanocaldococcus fervens
Archaea	2654587522	Euryarchaeota	Thermoplasmata	Thermoplasmatales	Ferroplasmaceae	Acidiplasma	Acidiplasma cupricumulans
Archaea	2558309064	Euryarchaeota	Halobacteria	Halobacteriales	Haloarculaceae	Haloarcula	Haloarcula hispanica
Archaea	637000163	Euryarchaeota	Methanobacteria	Methanobacteriales	Methanobacteriaceae	Methanosphaera	Methanosphaera stadtmanae
Archaea	2698536787	Candidatus Parvarchaeota	unclassified	unclassified	unclassified	unclassified	unclassified
Archaea	2684622719	Crenarchaeota	Thermoprotei	Sulfolobales	Sulfolobaceae	Sulfolobus	Sulfolobus acidocaldarius
Archaea	2778261553	Euryarchaeota	unclassified	unclassified	unclassified	unclassified	Euryarchaeota archaeon
Archaea	2684622735	Crenarchaeota	Thermoprotei	Sulfolobales	Sulfolobaceae	Sulfolobus	Sulfolobus acidocaldarius
Archaea	2785510817	unclassified	unclassified	unclassified	unclassified	unclassified	archaeon (Candidatus Huberarchaea) CG_4_8_14_3_um_filter_CG_151
Archaea	2554235480	Euryarchaeota	Halobacteria	Haloferacales	Halorubraceae	Halorubrum	Halorubrum arcis
Archaea	2264867003	Crenarchaeota	unclassified	unclassified	unclassified	unclassified	Crenarchaeota archaeon SCGC AAA471-C03
Archaea	2684622723	Crenarchaeota	Thermoprotei	Sulfolobales	Sulfolobaceae	Sulfolobus	Sulfolobus acidocaldarius
Archaea	2756170388	Euryarchaeota	Methanomicrobia	Methanosarcinales	Methanosarcinaceae	Methanimicrococcus	Methanimicrococcus blatticola
Archaea	2785510793	unclassified	unclassified	unclassified	unclassified	unclassified	archaeon (Candidatus Huberarchaea) CG18_big_fil_WC_8_21_14_2_50_31_19
Archaea	2785510784	unclassified	unclassified	unclassified	unclassified	unclassified	Candidatus Pacearchaeota archaeon CG10_big_fil_rev_8_21_14_0_10_34_76
Archaea	2547132060	Euryarchaeota	Methanobacteria	Methanobacteriales	Methanobacteriaceae	Methanobrevibacter	Methanobrevibacter smithii
Archaea	2773858044	Euryarchaeota	Thermoplasmata	Thermoplasmatales	Cuniculiplasmataceae	Cuniculiplasma	Cuniculiplasma divulgatum
Archaea	2718217673	Candidatus Bathyarchaeota	unclassified	unclassified	unclassified	unclassified	unclassified
Archaea	2698536777	Candidatus Micrarchaeota	unclassified	unclassified	unclassified	unclassified	unclassified
Archaea	2554235458	Crenarchaeota	Thermoprotei	Thermoproteales	Thermofilaceae	Thermofilum	Thermofilum adornatus
Archaea	643692044	Crenarchaeota	Thermoprotei	Sulfolobales	Sulfolobaceae	Sulfolobus	Sulfolobus islandicus
Archaea	2663762907	Euryarchaeota	Methanomicrobia	Methanosarcinales	Methanosarcinaceae	Methanosarcina	Methanosarcina mazei
Archaea	2540341077	Euryarchaeota	Methanomicrobia	Methanosarcinales	Methanosarcinaceae	Methanosarcina	Methanosarcina mazei
Archaea	2731639234	Thaumarchaeota	unclassified	Nitrosopumilales	Nitrosopumilaceae	Nitrosopumilus	uncultured Candidatus Nitrosopumilus sp.
Archaea	649633067	Euryarchaeota	Methanobacteria	Methanobacteriales	Methanothermaceae	Methanothermus	Methanothermus fervidus
Archaea	2521172713	Euryarchaeota	Halobacteria	Haloferacales	Haloferacaceae	Haloferax	Haloferax mediterranei
Archaea	2698536770	Candidatus Micrarchaeota	unclassified	unclassified	unclassified	unclassified	unclassified
Archaea	2264867226	Thaumarchaeota	unclassified	unclassified	unclassified	unclassified	Aigarchaeota archaeon SCGC AAA471-J07
Archaea	2708742557	Euryarchaeota	unclassified	unclassified	unclassified	unclassified	Euryarchaeota archaeon RBG_16_67_27
Archaea	643692049	Crenarchaeota	Thermoprotei	Sulfolobales	Sulfolobaceae	Sulfolobus	Sulfolobus islandicus
Archaea	2778260947	Euryarchaeota	Halobacteria	Halobacteriales	Haloarculaceae	Haloarcula	Haloarcula quadrata
Archaea	2786546169	Euryarchaeota	Methanobacteria	Methanobacteriales	Methanobacteriaceae	Methanobrevibacter	Methanobrevibacter gottschalkii
Archaea	2708742560	Candidatus Bathyarchaeota	unclassified	unclassified	unclassified	unclassified	Candidatus Bathyarchaeota archaeon RBG_16_57_9
Archaea	2511231093	Crenarchaeota	Thermoprotei	Thermoproteales	Thermoproteaceae	Thermoproteus	Thermoproteus tenax
Archaea	2684622716	Crenarchaeota	Thermoprotei	Sulfolobales	Sulfolobaceae	Sulfolobus	Sulfolobus acidocaldarius
Archaea	2522572139	Candidatus Geoarchaeota	unclassified	unclassified	unclassified	unclassified	unclassified
Archaea	2264867019	Crenarchaeota	unclassified	unclassified	unclassified	unclassified	crenarchaeote SCGC AAA261-N13
Archaea	2770939430	Thaumarchaeota	unclassified	unclassified	unclassified	unclassified	unclassified
Archaea	2651869720	Euryarchaeota	Halobacteria	Natrialbales	Natrialbaceae	Haloterrigena	Haloterrigena turkmenica
Archaea	2654588078	Candidatus Bathyarchaeota	unclassified	unclassified	unclassified	unclassified	miscellaneous Crenarchaeota group archaeon SMTZ-80
Archaea	2785510799	unclassified	unclassified	unclassified	unclassified	unclassified	Candidatus Pacearchaeota archaeon CG1_02_30_18
Archaea	2634166733	Thaumarchaeota	unclassified	unclassified	unclassified	unclassified	Thaumarchaeota archaeon SCGC AB-633-I03
Archaea	2657245297	Thaumarchaeota	unclassified	unclassified	unclassified	unclassified	Thaumarchaeota archaeon SCGC AC-312_E07
Archaea	646311934	Euryarchaeota	Halobacteria	Natrialbales	Natrialbaceae	Haloterrigena	Haloterrigena turkmenica
Archaea	2681813416	Euryarchaeota	Thermococci	Thermococcales	Thermococcaceae	Thermococcus	Thermococcus thioreducens
Archaea	2645727699	Euryarchaeota	Halobacteria	Haloferacales	Halorubraceae	Halorubrum	Halorubrum tropicale
Archaea	2667528052	Euryarchaeota	Methanomicrobia	Methanosarcinales	Methanosarcinaceae	Methanosarcina	Methanosarcina mazei
Archaea	2721755434	Crenarchaeota	unclassified	unclassified	unclassified	unclassified	unclassified
Archaea	2773857643	Euryarchaeota	Thermoplasmata	Methanomassiliicoccales	unclassified	unclassified	unclassified
Archaea	2785511151	Candidatus Woesearchaeota	unclassified	unclassified	unclassified	unclassified	Candidatus Woesearchaeota archaeon CG06_land_8_20_14_3_00_33_13
Archaea	640069314	Crenarchaeota	Thermoprotei	Desulfurococcales	Pyrodictiaceae	Hyperthermus	Hyperthermus butylicus
Archaea	2785511142	Candidatus Woesearchaeota	unclassified	unclassified	unclassified	unclassified	Candidatus Woesearchaeota archaeon
Archaea	2786546491	Thaumarchaeota	unclassified	unclassified	unclassified	unclassified	Thaumarchaeota archaeon
Archaea	2627853727	Crenarchaeota	Thermoprotei	Thermoproteales	Thermofilaceae	Thermofilum	Thermofilum adornatus
Archaea	2740891994	Euryarchaeota	Thermoplasmata	Thermoplasmatales	unclassified	unclassified	Thermoplasmatales archaeon SM1-50
Archaea	2634166560	Euryarchaeota	unclassified	unclassified	unclassified	unclassified	Euryarchaeota archaeon SCGC AD-113-J19
Archaea	2795385347	Euryarchaeota	Halobacteria	Halobacteriales	Halobacteriaceae	unclassified	unclassified
Archaea	2551306701	unclassified	unclassified	unclassified	unclassified	unclassified	unclassified
Archaea	2506520039	Euryarchaeota	Methanococci	Methanococcales	Methanocaldococcaceae	Methanotorris	Methanotorris formicicus
Archaea	2785510801	unclassified	unclassified	unclassified	unclassified	unclassified	Candidatus Pacearchaeota archaeon CG1_02_31_27
Archaea	2609460336	Euryarchaeota	Halobacteria	Haloferacales	Haloferacaceae	Haloferax	Haloferax alexandrinus
Archaea	2651870296	Euryarchaeota	unclassified	unclassified	unclassified	unclassified	unclassified
Archaea	2657245308	Thaumarchaeota	unclassified	unclassified	unclassified	unclassified	Thaumarchaeota archaeon SCGC AC-312_F15
Archaea	2684622728	Crenarchaeota	Thermoprotei	Sulfolobales	Sulfolobaceae	Sulfolobus	Sulfolobus acidocaldarius
Archaea	2754412526	Euryarchaeota	Methanomicrobia	Methanosarcinales	Methanosarcinaceae	Methanohalophilus	Methanohalophilus euhalobius
Archaea	2770939348	Candidatus Aenigmarchaeota	unclassified	unclassified	unclassified	unclassified	unclassified
Archaea	2547132052	Euryarchaeota	Methanobacteria	Methanobacteriales	Methanobacteriaceae	Methanobrevibacter	Methanobrevibacter smithii
Archaea	2681813385	Euryarchaeota	unclassified	unclassified	unclassified	unclassified	candidate division MSBL1 archaeon SCGC-AAA382A13
Archaea	2690315681	Euryarchaeota	Halobacteria	Halobacteriales	Haloarculaceae	Haloarcula	Haloarcula sp. K1
Archaea	2684622732	Crenarchaeota	Thermoprotei	Sulfolobales	Sulfolobaceae	Sulfolobus	Sulfolobus acidocaldarius
Archaea	2522125036	Crenarchaeota	Thermoprotei	Sulfolobales	Sulfolobaceae	Stygiolobus	unclassified
Archaea	2795385332	Euryarchaeota	Halobacteria	Halobacteriales	Halobacteriaceae	unclassified	unclassified
Archaea	2508501049	Crenarchaeota	Thermoprotei	Sulfolobales	Sulfolobaceae	Metallosphaera	Metallosphaera yellowstonensis
Archaea	2565956587	Euryarchaeota	Thermococci	Thermococcales	Thermococcaceae	Thermococcus	Thermococcus nautili
Archaea	2645728164	Euryarchaeota	unclassified	unclassified	unclassified	unclassified	unclassified
Archaea	2630968729	Euryarchaeota	Methanomicrobia	Methanosarcinales	Methanosarcinaceae	Methanosarcina	Methanosarcina barkeri
Archaea	2785511286	Candidatus Micrarchaeota	unclassified	unclassified	unclassified	unclassified	Candidatus Micrarchaeota archaeon CG_4_10_14_0_2_um_filter_60_11
Archaea	2263082002	Thaumarchaeota	unclassified	unclassified	unclassified	unclassified	unclassified
Archaea	2778261332	Euryarchaeota	unclassified	unclassified	unclassified	unclassified	Euryarchaeota archaeon
Archaea	2808606442	Euryarchaeota	Methanomicrobia	Methanomicrobiales	Methanoregulaceae	unclassified	unclassified
Archaea	2524023237	unclassified	unclassified	unclassified	unclassified	unclassified	unclassified
Archaea	2811995089	unclassified	unclassified	unclassified	unclassified	unclassified	Candidatus Pacearchaeota archaeon
Archaea	2795385314	Euryarchaeota	Halobacteria	Halobacteriales	Halobacteriaceae	unclassified	unclassified
Archaea	2770939427	unclassified	unclassified	unclassified	unclassified	unclassified	unclassified
Archaea	2527291507	Nanoarchaeota	unclassified	unclassified	unclassified	unclassified	Nanoarchaeota archaeon SCGC AAA011-L22
Archaea	2547132063	Euryarchaeota	Methanobacteria	Methanobacteriales	Methanobacteriaceae	Methanobrevibacter	Methanobrevibacter smithii
Archaea	2785510796	unclassified	unclassified	unclassified	unclassified	unclassified	Candidatus Pacearchaeota archaeon CG10_big_fil_rev_8_21_14_0_10_31_24
Archaea	2718217700	Euryarchaeota	Halobacteria	Halobacteriales	Halobacteriaceae	Halodesulfurarchaeum	Halodesulfurarchaeum formicicum
Archaea	2728369534	Crenarchaeota	Thermoprotei	Sulfolobales	Sulfolobaceae	Sulfolobus	Sulfolobus sp. A20
Archaea	2636415715	Euryarchaeota	Halobacteria	Halobacteriales	Haloarculaceae	Haloarcula	Haloarcula salaria
Archaea	2728369327	Euryarchaeota	Archaeoglobi	Archaeoglobales	Archaeoglobaceae	Archaeoglobus	Archaeoglobus sp. JdFR-27
Archaea	2554235483	Euryarchaeota	Halobacteria	Natrialbales	Natrialbaceae	Natrialba	Natrialba asiatica
Archaea	2681813017	Crenarchaeota	Thermoprotei	Thermoproteales	Thermoproteaceae	Vulcanisaeta	Vulcanisaeta sp. JCM 16159
Archaea	2617270915	Euryarchaeota	Halobacteria	Halobacteriales	Halobacteriaceae	Halobacterium	Halobacterium jilantaiense
Archaea	2778260988	Euryarchaeota	unclassified	unclassified	unclassified	unclassified	Euryarchaeota archaeon
Archaea	2663763551	Thaumarchaeota	unclassified	unclassified	unclassified	unclassified	Thaumarchaeota archaeon SCGC AC-312_J09
Archaea	2791354821	Euryarchaeota	unclassified	unclassified	unclassified	unclassified	unclassified
Archaea	2681813122	Euryarchaeota	Methanomicrobia	Methanosarcinales	Methanosarcinaceae	Methanosarcina	Methanosarcina mazei
Archaea	2608642196	Euryarchaeota	Thermoplasmata	Methanomassiliicoccales	Methanomassiliicoccaceae	Candidatus Methanoplasma	Candidatus Methanoplasma termitum
Archaea	2513237065	Crenarchaeota	unclassified	unclassified	unclassified	unclassified	crenarchaeote SCGC AAA288-J14
Archaea	2651870300	Euryarchaeota	Candidatus Poseidoniia	Candidatus Poseidoniales	unclassified	unclassified	unclassified
Archaea	2508501015	Euryarchaeota	Halobacteria	Haloferacales	Haloferacaceae	Haloferax	Haloferax sulfurifontis
Archaea	2786546487	Thaumarchaeota	unclassified	unclassified	unclassified	unclassified	Thaumarchaeota archaeon
Archaea	2565956510	Euryarchaeota	Methanomicrobia	Methanosarcinales	Methermicoccaceae	Methermicoccus	Methermicoccus shengliensis
Archaea	2681813425	Euryarchaeota	Methanomicrobia	Methanomicrobiales	Methanomicrobiaceae	Methanoculleus	Methanoculleus sp. MAB1
Archaea	2681813402	Euryarchaeota	unclassified	unclassified	unclassified	unclassified	candidate division MSBL1 archaeon SCGC-AAA259J03
Archaea	2706794870	Thaumarchaeota	unclassified	Nitrosopumilales	unclassified	unclassified	unclassified
Archaea	2785511179	Nanoarchaeota	unclassified	unclassified	unclassified	unclassified	Nanoarchaeota archaeon
Archaea	2693429847	Candidatus Parvarchaeota	unclassified	unclassified	unclassified	unclassified	Candidatus Parvarchaeota archaeon JGI CrystG Apr02-2-H22
Archaea	2634166701	Euryarchaeota	unclassified	unclassified	unclassified	unclassified	Euryarchaeota archaeon SCGC AD-261-K09
Archaea	2785511148	Candidatus Woesearchaeota	unclassified	unclassified	unclassified	unclassified	Candidatus Woesearchaeota archaeon CG10_big_fil_rev_8_21_14_0_10_45_5
Archaea	2681813398	Euryarchaeota	unclassified	unclassified	unclassified	unclassified	candidate division MSBL1 archaeon SCGC-AAA259E22
Archaea	2713897302	Euryarchaeota	unclassified	unclassified	unclassified	unclassified	unclassified
Archaea	2681813388	Euryarchaeota	unclassified	unclassified	unclassified	unclassified	candidate division MSBL1 archaeon SCGC-AAA382F02
Archaea	648028040	Euryarchaeota	Methanomicrobia	Methanomicrobiales	Methanomicrobiaceae	Methanolacinia	Methanolacinia petrolearia
Archaea	2554235473	Euryarchaeota	Halobacteria	Haloferacales	Halorubraceae	Halorubrum	Halorubrum coriense
Archaea	2770939338	Crenarchaeota	Thermoprotei	Sulfolobales	unclassified	unclassified	unclassified
Archaea	2554235502	Euryarchaeota	Halobacteria	Natrialbales	Natrialbaceae	Natrinema	Natrinema versiforme
Archaea	2684622506	Euryarchaeota	Methanomicrobia	Methanosarcinales	Methanosarcinaceae	Methanosarcina	Methanosarcina horonobensis
Archaea	2706794823	Thaumarchaeota	unclassified	Nitrosopumilales	unclassified	unclassified	unclassified
Archaea	2654587877	Thaumarchaeota	unclassified	Nitrosopumilales	Nitrosopumilaceae	unclassified	unclassified
Archaea	2799112922	Euryarchaeota	Methanobacteria	Methanobacteriales	Methanobacteriaceae	Methanobrevibacter	uncultured Methanobrevibacter sp.
Archaea	2770939339	Candidatus Bathyarchaeota	unclassified	unclassified	unclassified	unclassified	unclassified
Archaea	2522125037	Crenarchaeota	Thermoprotei	Acidilobales	Acidilobaceae	Acidilobus	unclassified
Archaea	2802429654	Euryarchaeota	Halobacteria	Haloferacales	Halorubraceae	Halorubrum	Halorubrum ezzemoulense
Archaea	2527291513	Crenarchaeota	unclassified	unclassified	unclassified	unclassified	Crenarchaeota archaeon SCGC AAA471-B05
Archaea	2770939437	unclassified	unclassified	unclassified	unclassified	unclassified	unclassified
Archaea	2660238307	Euryarchaeota	Thermoplasmata	unclassified	unclassified	unclassified	methanogenic archaeon ISO4-H5
Archaea	2728369544	Euryarchaeota	Methanomicrobia	Methanomicrobiales	unclassified	unclassified	Methanomicrobiales archaeon Methan_06
Archaea	2554235491	Euryarchaeota	Halobacteria	Halobacteriales	Halococcaceae	Halococcus	Halococcus thailandensis
Archaea	2786546739	Thaumarchaeota	unclassified	Nitrosopumilales	unclassified	unclassified	Nitrosopumilales archaeon CG11_big_fil_rev_8_21_14_0_20_33_24
Archaea	2524023117	Crenarchaeota	unclassified	unclassified	unclassified	unclassified	crenarchaeote SCGC AAA008-N07
Archaea	2582580744	Euryarchaeota	Methanobacteria	Methanobacteriales	Methanobacteriaceae	Methanobacterium	Methanobacterium veterum
Archaea	2504136002	Euryarchaeota	Archaeoglobi	Archaeoglobales	Archaeoglobaceae	Archaeoglobus	Archaeoglobus veneficus
Archaea	2775507274	Euryarchaeota	Halobacteria	Haloferacales	Halorubraceae	Halohasta	Halohasta litchfieldiae
Archaea	2684622703	Crenarchaeota	Thermoprotei	Sulfolobales	Sulfolobaceae	Sulfolobus	Sulfolobus acidocaldarius
Archaea	2634166740	Euryarchaeota	unclassified	unclassified	unclassified	unclassified	Euryarchaeota archaeon SCGC AB-637-M03
Archaea	2758568023	Euryarchaeota	Thermococci	Thermococcales	Thermococcaceae	Thermococcus	Thermococcus gorgonarius
Archaea	2524023108	Crenarchaeota	unclassified	unclassified	unclassified	unclassified	crenarchaeote SCGC AAA007-G17
Archaea	2551306657	Euryarchaeota	Methanobacteria	Methanobacteriales	Methanobacteriaceae	Methanobrevibacter	Methanobrevibacter boviskoreani
Archaea	2504557009	Crenarchaeota	Thermoprotei	Thermoproteales	unclassified	unclassified	unclassified
Archaea	2698536741	Thaumarchaeota	unclassified	unclassified	unclassified	unclassified	unclassified
Archaea	2751185538	Candidatus Geoarchaeota	unclassified	unclassified	unclassified	unclassified	unclassified
Archaea	2648501421	Euryarchaeota	Methanomicrobia	Methanosarcinales	Methanosarcinaceae	Methanosarcina	Methanosarcina barkeri
Archaea	2651869596	Euryarchaeota	Halobacteria	Natrialbales	Natrialbaceae	Haloterrigena	Haloterrigena hispanica
Archaea	2770939388	Thaumarchaeota	unclassified	unclassified	unclassified	unclassified	unclassified
Archaea	2785511279	Candidatus Micrarchaeota	unclassified	unclassified	unclassified	unclassified	Candidatus Micrarchaeota archaeon CG_4_10_14_0_8_um_filter_60_7
Archaea	2264867024	Euryarchaeota	unclassified	unclassified	unclassified	unclassified	euryarchaeote SCGC AAA261-G15
Archaea	2681813026	Euryarchaeota	Methanomicrobia	Methanosarcinales	Methanosarcinaceae	Methanosarcina	Methanosarcina mazei
Archaea	2770939393	Thaumarchaeota	unclassified	unclassified	unclassified	unclassified	unclassified
Archaea	646564573	Crenarchaeota	Thermoprotei	Desulfurococcales	Desulfurococcaceae	Staphylothermus	Staphylothermus hellenicus
Archaea	2778261549	Euryarchaeota	unclassified	unclassified	unclassified	unclassified	Euryarchaeota archaeon
Archaea	2770939366	unclassified	unclassified	unclassified	unclassified	unclassified	unclassified
Archaea	2687453666	Thaumarchaeota	unclassified	unclassified	unclassified	unclassified	Thaumarchaeota archaeon SCGC AC-337_M22
Archaea	2657245302	Thaumarchaeota	unclassified	unclassified	unclassified	unclassified	Thaumarchaeota archaeon SCGC AD-305-F05
Archaea	2511231109	Euryarchaeota	Methanococci	Methanococcales	Methanococcaceae	Methanococcus	Methanococcus maripaludis
Archaea	2708742563	Euryarchaeota	unclassified	unclassified	unclassified	unclassified	Euryarchaeota archaeon RBG_19FT_COMBO_69_17
Archaea	2785511274	Candidatus Micrarchaeota	unclassified	unclassified	unclassified	unclassified	Candidatus Micrarchaeota archaeon CG1_02_51_15
Archaea	2770939428	Crenarchaeota	Thermoprotei	Sulfolobales	Sulfolobaceae	Metallosphaera	unclassified
Archaea	2529292698	Thaumarchaeota	unclassified	unclassified	unclassified	unclassified	Marine Group I thaumarchaeote SCGC AAA160-J20
Archaea	2728369303	Candidatus Bathyarchaeota	unclassified	unclassified	unclassified	unclassified	Candidatus Bathyarchaeota archaeon JdFR-01
Archaea	2795385324	Euryarchaeota	Halobacteria	Halobacteriales	Halobacteriaceae	unclassified	unclassified
Archaea	2799112911	Euryarchaeota	Methanobacteria	Methanobacteriales	Methanobacteriaceae	Methanobrevibacter	uncultured Methanobrevibacter sp.
Archaea	2518645514	unclassified	unclassified	unclassified	unclassified	unclassified	uncultured archaeon A07HR67
Archaea	2524023103	Thaumarchaeota	unclassified	unclassified	unclassified	unclassified	unclassified
Archaea	2648501533	Thaumarchaeota	unclassified	unclassified	unclassified	unclassified	Thaumarchaeota archaeon SCGC AB-661-I02
Archaea	2554235511	Euryarchaeota	Methanococci	Methanococcales	Methanocaldococcaceae	Methanocaldococcus	Methanocaldococcus villosus
Archaea	2795385304	Euryarchaeota	Halobacteria	Halobacteriales	Halobacteriaceae	unclassified	unclassified
Archaea	2767802469	Candidatus Aenigmarchaeota	unclassified	unclassified	unclassified	unclassified	unclassified
Archaea	2708742543	unclassified	unclassified	unclassified	unclassified	unclassified	Candidatus Pacearchaeota archaeon RBG_13_36_9
Archaea	641522657	Crenarchaeota	Thermoprotei	Thermoproteales	Thermoproteaceae	Pyrobaculum	Pyrobaculum neutrophilum
Archaea	2731639250	Thaumarchaeota	unclassified	Nitrosopumilales	Nitrosopumilaceae	Nitrosopumilus	uncultured Candidatus Nitrosopumilus sp.
Archaea	2537561868	Euryarchaeota	Halobacteria	Haloferacales	Haloferacaceae	Haloferax	Haloferax sp. ATCC BAA-645
Archaea	2728369324	Euryarchaeota	Archaeoglobi	Archaeoglobales	Archaeoglobaceae	Archaeoglobus	Archaeoglobus sp. JdFR-36
Archaea	2510065009	Crenarchaeota	Thermoprotei	Acidilobales	Caldisphaeraceae	Caldisphaera	Caldisphaera lagunensis
Archaea	2773857650	Candidatus Verstraetearchaeota	unclassified	unclassified	unclassified	unclassified	unclassified
Archaea	2791355072	Euryarchaeota	Halobacteria	Haloferacales	Halorubraceae	Halorubrum	Halorubrum sp. E3
Archaea	2721755441	Crenarchaeota	unclassified	unclassified	unclassified	unclassified	unclassified
Archaea	2740891980	Candidatus Altiarchaeota	unclassified	Candidatus Altiarchaeales	unclassified	unclassified	Candidatus Altiarchaeales archaeon WOR_SM1_86-2
Archaea	2693430068	Euryarchaeota	unclassified	unclassified	unclassified	unclassified	Euryarchaeota archaeon JGI CrystG Aug3-1-C22
Archaea	2502894001	Crenarchaeota	Thermoprotei	Sulfolobales	Sulfolobaceae	Metallosphaera	unclassified
Archaea	2506381025	Euryarchaeota	Methanomicrobia	Methanomicrobiales	Methanomicrobiaceae	Methanoplanus	Methanoplanus limicola
Archaea	2651870208	Thaumarchaeota	unclassified	unclassified	unclassified	Candidatus Nitrosopelagicus	unclassified
Archaea	2645727900	Thaumarchaeota	unclassified	unclassified	unclassified	unclassified	Marine Group I thaumarchaeote SCGC AAA799-D07
Archaea	2554235497	Euryarchaeota	Halobacteria	Natrialbales	Natrialbaceae	Natronorubrum	Natronorubrum sulfidifaciens
Archaea	2728369536	Crenarchaeota	Thermoprotei	Sulfolobales	Sulfolobaceae	Sulfolobus	Sulfolobus islandicus
Archaea	2785510813	unclassified	unclassified	unclassified	unclassified	unclassified	archaeon (Candidatus Huberarchaea) CG_4_10_14_0_8_um_filter_31_133
Archaea	2627854249	Thaumarchaeota	unclassified	unclassified	unclassified	unclassified	Marine Group I thaumarchaeote SCGC AAA799-B03
Archaea	2660238774	Thaumarchaeota	unclassified	unclassified	unclassified	unclassified	Thaumarchaeota archaeon SCGC AC-312_N11
Archaea	2758568027	Euryarchaeota	Thermococci	Thermococcales	Thermococcaceae	Thermococcus	Thermococcus profundus
Archaea	2795385353	Euryarchaeota	Halobacteria	unclassified	unclassified	unclassified	unclassified
Archaea	2511231053	Euryarchaeota	Thermococci	Thermococcales	Thermococcaceae	Thermococcus	Thermococcus sp. AM4
Archaea	2634166682	Thaumarchaeota	unclassified	unclassified	unclassified	unclassified	Thaumarchaeota archaeon SCGC AD-103-C20
Archaea	2681813408	Euryarchaeota	unclassified	unclassified	unclassified	unclassified	candidate division MSBL1 archaeon SCGC-AAA261F17
Archaea	2517572169	Euryarchaeota	Thermoplasmata	Thermoplasmatales	unclassified	unclassified	Thermoplasmatales archaeon SCGC AB-539-N05
Archaea	2785511167	Candidatus Woesearchaeota	unclassified	unclassified	unclassified	unclassified	Candidatus Woesearchaeota archaeon CG1_02_33_12
Archaea	2721755891	Nanoarchaeota	unclassified	unclassified	unclassified	unclassified	unclassified
Archaea	638154509	Euryarchaeota	Methanomicrobia	Methanosarcinales	Methanosarcinaceae	Methanosarcina	Methanosarcina mazei
Archaea	2505313014	Euryarchaeota	Methanomicrobia	Methanosarcinales	unclassified	unclassified	unclassified
Archaea	2785511135	Candidatus Woesearchaeota	unclassified	unclassified	unclassified	unclassified	Candidatus Woesearchaeota archaeon
Archaea	2728369333	Euryarchaeota	Archaeoglobi	Archaeoglobales	Archaeoglobaceae	Archaeoglobus	Archaeoglobus sp. JdFR-31
Archaea	2517287024	Euryarchaeota	Halobacteria	Natrialbales	Natrialbaceae	Natronorubrum	Natronorubrum tibetense
Archaea	637000129	Euryarchaeota	Halobacteria	Haloferacales	Haloferacaceae	Haloquadratum	Haloquadratum walsbyi
Archaea	2770939354	unclassified	unclassified	unclassified	unclassified	unclassified	unclassified
Archaea	2716884565	unclassified	unclassified	unclassified	unclassified	unclassified	marine archaeum AG-341-O08
Archaea	2634166745	Euryarchaeota	unclassified	unclassified	unclassified	unclassified	Euryarchaeota archaeon SCGC AB-663-I06
Archaea	2524023110	Crenarchaeota	unclassified	unclassified	unclassified	unclassified	crenarchaeote SCGC AAA007-N23
Archaea	2642422550	Euryarchaeota	Halobacteria	Natrialbales	Natrialbaceae	Haloterrigena	Haloterrigena hispanica
Archaea	2708742554	Candidatus Micrarchaeota	unclassified	unclassified	unclassified	unclassified	Candidatus Micrarchaeota archaeon RBG_16_49_10
Archaea	2698536768	Candidatus Micrarchaeota	unclassified	unclassified	unclassified	unclassified	unclassified
Archaea	2600255154	Euryarchaeota	Halobacteria	Halobacteriales	unclassified	unclassified	haloarchaeon 3A1_DGR
Archaea	2684622567	Euryarchaeota	Halobacteria	Haloferacales	Halorubraceae	Halorubrum	Halorubrum aethiopicum
Archaea	2513237118	Crenarchaeota	Thermoprotei	Desulfurococcales	Desulfurococcaceae	Desulfurococcus	Desulfurococcus mucosus
Archaea	2786546493	Thaumarchaeota	unclassified	unclassified	unclassified	unclassified	Thaumarchaeota archaeon
Archaea	2693429944	Thaumarchaeota	unclassified	unclassified	unclassified	unclassified	Thaumarchaeota archaeon SCGC AC-312_I04
Archaea	643692025	Euryarchaeota	Halobacteria	Haloferacales	Halorubraceae	Halorubrum	Halorubrum lacusprofundi
Archaea	2795385341	Euryarchaeota	Halobacteria	Halobacteriales	Halobacteriaceae	unclassified	unclassified
Archaea	2698536791	Candidatus Parvarchaeota	unclassified	unclassified	unclassified	unclassified	unclassified
Archaea	2785511157	Candidatus Woesearchaeota	unclassified	unclassified	unclassified	unclassified	Candidatus Woesearchaeota archaeon CG_4_10_14_0_2_um_filter_33_13
Archaea	2811995115	unclassified	unclassified	unclassified	unclassified	unclassified	Candidatus Pacearchaeota archaeon
Archaea	2617271074	Euryarchaeota	Methanobacteria	Methanobacteriales	Methanobacteriaceae	Methanobrevibacter	Methanobrevibacter arboriphilus
Archaea	2698536788	Candidatus Parvarchaeota	unclassified	unclassified	unclassified	unclassified	unclassified
Archaea	2534681902	Euryarchaeota	Halobacteria	Halobacteriales	Haloarculaceae	Haloarcula	Haloarcula japonica
Archaea	2778260981	Euryarchaeota	unclassified	unclassified	unclassified	unclassified	Euryarchaeota archaeon
Archaea	2657245481	Euryarchaeota	Methanomicrobia	Methanosarcinales	Methanosarcinaceae	Methanosarcina	Methanosarcina mazei
Archaea	2721755898	unclassified	unclassified	unclassified	unclassified	unclassified	unclassified
Archaea	2791354905	Euryarchaeota	Methanomicrobia	Methanomicrobiales	Methanocorpusculaceae	Methanocorpusculum	Methanocorpusculum parvum
Archaea	2264867222	Thaumarchaeota	unclassified	unclassified	unclassified	unclassified	Aigarchaeota archaeon SCGC AAA471-E16
Archaea	2617270873	Euryarchaeota	Halobacteria	Haloferacales	Halorubraceae	Halorubrum	Halorubrum aquaticum
Archaea	2728369305	Euryarchaeota	unclassified	unclassified	unclassified	unclassified	Euryarchaeota archaeon JdFR-21
Archaea	2795385368	Euryarchaeota	Halobacteria	unclassified	unclassified	unclassified	unclassified
Archaea	2651869866	Euryarchaeota	Methanomicrobia	Methanosarcinales	Methanosarcinaceae	Methanosarcina	Methanosarcina siciliae
Archaea	2740891981	Candidatus Thorarchaeota	unclassified	unclassified	unclassified	unclassified	Candidatus Thorarchaeota archaeon SMTZ1-83
Archaea	2681813113	Euryarchaeota	Methanomicrobia	Methanosarcinales	Methanosarcinaceae	Methanosarcina	Methanosarcina mazei
Archaea	2639762999	Euryarchaeota	Methanomicrobia	Methanosarcinales	Methanosarcinaceae	Methanococcoides	Methanococcoides methylutens
Archaea	2524023126	Crenarchaeota	unclassified	unclassified	unclassified	unclassified	crenarchaeote SCGC AAA288-G05
Archaea	2802429655	Euryarchaeota	Halobacteria	Haloferacales	Halorubraceae	Halorubrum	Halorubrum ezzemoulense
Archaea	2636415725	Crenarchaeota	unclassified	unclassified	unclassified	unclassified	uncultured marine crenarchaeote 'Gulf of Maine'
Archaea	2731639252	Thaumarchaeota	unclassified	Nitrosopumilales	Nitrosopumilaceae	Nitrosopumilus	uncultured Candidatus Nitrosopumilus sp.
Archaea	2756170194	Euryarchaeota	Halobacteria	Halobacteriales	Halobacteriaceae	Halovenus	unclassified
Archaea	2711768836	Thaumarchaeota	unclassified	unclassified	unclassified	unclassified	Marine Group I thaumarchaeote SCGC AB-629-A13
Archaea	2524023111	Crenarchaeota	unclassified	unclassified	unclassified	unclassified	crenarchaeote SCGC AAA008-E02
Archaea	2519899514	Thaumarchaeota	unclassified	unclassified	unclassified	unclassified	unclassified
Archaea	2811994887	Candidatus Woesearchaeota	unclassified	unclassified	unclassified	unclassified	unclassified
Archaea	2795385338	Euryarchaeota	Halobacteria	Halobacteriales	Halobacteriaceae	unclassified	unclassified
Archaea	2802429591	Euryarchaeota	Methanobacteria	Methanobacteriales	Methanobacteriaceae	Methanosphaera	Methanosphaera cuniculi
Archaea	2684622658	Euryarchaeota	Methanobacteria	Methanobacteriales	Methanobacteriaceae	Methanobacterium	Methanobacterium formicicum
Archaea	2522125040	Crenarchaeota	Thermoprotei	Thermoproteales	Thermoproteaceae	unclassified	unclassified
Archaea	2651870118	Euryarchaeota	Halobacteria	Haloferacales	Halorubraceae	Halopenitus	Halopenitus malekzadehii
Archaea	650716053	Euryarchaeota	Methanobacteria	Methanobacteriales	Methanobacteriaceae	Methanobacterium	Methanobacterium paludis
Archaea	2563366543	Euryarchaeota	Methanococci	Methanococcales	Methanococcaceae	Methanococcus	Methanococcus maripaludis
Archaea	2554235505	Euryarchaeota	Halobacteria	Natrialbales	Natrialbaceae	Haloterrigena	Haloterrigena salina
Archaea	2728369549	Euryarchaeota	Methanomicrobia	Methanosarcinales	unclassified	unclassified	Methanosarcinales archaeon Methan_01
Archaea	2785510805	unclassified	unclassified	unclassified	unclassified	unclassified	Candidatus Pacearchaeota archaeon CG_4_9_14_0_2_um_filter_39_13
Archaea	2700988733	Candidatus Verstraetearchaeota	Candidatus Methanomethylia	Candidatus Methanomethyliales	Candidatus Methanomethyliaceae	Candidatus Methanomethylicus	Candidatus Methanomethylicus oleusabulum
Archaea	2698537060	Candidatus Parvarchaeota	unclassified	unclassified	unclassified	unclassified	Candidatus Parvarchaeota archaeon JGI CrystG Apr3-1-B10
Archaea	2630968898	Euryarchaeota	Methanomicrobia	Methanosarcinales	Methanosarcinaceae	Methanosarcina	Methanosarcina mazei
Archaea	2740891985	Candidatus Lokiarchaeota	unclassified	unclassified	unclassified	unclassified	Candidatus Lokiarchaeota archaeon CR_4
Archaea	637000162	Euryarchaeota	Methanomicrobia	Methanosarcinales	Methanosarcinaceae	Methanosarcina	Methanosarcina barkeri
Archaea	640427121	Euryarchaeota	Methanobacteria	Methanobacteriales	Methanobacteriaceae	Methanobrevibacter	Methanobrevibacter smithii
Archaea	2663762882	Euryarchaeota	Methanomicrobia	Methanosarcinales	Methanosarcinaceae	Methanosarcina	Methanosarcina mazei
Archaea	2778260982	Euryarchaeota	unclassified	unclassified	unclassified	unclassified	Euryarchaeota archaeon
Archaea	2770939398	unclassified	unclassified	unclassified	unclassified	unclassified	unclassified
Archaea	646564583	Crenarchaeota	Thermoprotei	Desulfurococcales	Desulfurococcaceae	Thermosphaera	Thermosphaera aggregans
Archaea	2728369540	Euryarchaeota	Methanobacteria	Methanobacteriales	Methanobacteriaceae	Methanothermobacter	Methanothermobacter wolfeii
Archaea	2718217667	Crenarchaeota	unclassified	unclassified	unclassified	unclassified	unclassified
Archaea	2602041564	Euryarchaeota	Halobacteria	Natrialbales	Natrialbaceae	Halopiger	Halopiger goleimassiliensis
Archaea	2681813128	Euryarchaeota	Methanomicrobia	Methanosarcinales	Methanosarcinaceae	Methanosarcina	Methanosarcina mazei
Archaea	2528311132	Euryarchaeota	Archaeoglobi	Archaeoglobales	Archaeoglobaceae	Archaeoglobus	Archaeoglobus fulgidus
Archaea	2747842491	Euryarchaeota	Thermoplasmata	Thermoplasmatales	unclassified	unclassified	Thermoplasmatales archaeal group 2 archaeon JGI 01_L22
Archaea	638154518	Crenarchaeota	Thermoprotei	Sulfolobales	Sulfolobaceae	Saccharolobus	Saccharolobus solfataricus
Archaea	2675903317	Crenarchaeota	Thermoprotei	Sulfolobales	Sulfolobaceae	Sulfolobus	Sulfolobus acidocaldarius
Archaea	2770939364	Crenarchaeota	Thermoprotei	Thermoproteales	Thermoproteaceae	unclassified	unclassified
Archaea	2681813121	Euryarchaeota	Methanomicrobia	Methanosarcinales	Methanosarcinaceae	Methanosarcina	Methanosarcina mazei
Archaea	2770939334	Crenarchaeota	unclassified	unclassified	unclassified	unclassified	unclassified
Archaea	2264867070	Nanoarchaeota	unclassified	unclassified	unclassified	unclassified	Nanoarchaeota archaeon SCGC AAA011-G17
Archaea	2524614679	Euryarchaeota	Halobacteria	Haloferacales	Halorubraceae	Halorubrum	Halorubrum ezzemoulense
Archaea	2593339167	Euryarchaeota	Methanobacteria	Methanobacteriales	Methanobacteriaceae	Methanobrevibacter	Methanobrevibacter millerae
Archaea	2639762706	Thaumarchaeota	unclassified	unclassified	unclassified	unclassified	Marine Group I thaumarchaeote SCGC AB-629-A13
Archaea	2615840654	Euryarchaeota	Thermoplasmata	Thermoplasmatales	unclassified	unclassified	Thermoplasmatales archaeon SCGC AB-539-C06
Archaea	2651870127	Euryarchaeota	Halobacteria	Halobacteriales	Halobacteriaceae	Haloarchaeobius	Haloarchaeobius iranensis
Archaea	2524023197	Crenarchaeota	Thermoprotei	Sulfolobales	Sulfolobaceae	Sulfolobus	Sulfolobus acidocaldarius
Archaea	2667527984	Euryarchaeota	Methanomicrobia	Methanosarcinales	Methanosarcinaceae	Methanosarcina	Methanosarcina mazei
Archaea	2547132066	Euryarchaeota	Methanobacteria	Methanobacteriales	Methanobacteriaceae	Methanobrevibacter	Methanobrevibacter smithii
Archaea	2778261550	Euryarchaeota	unclassified	unclassified	unclassified	unclassified	Euryarchaeota archaeon
Archaea	2731639232	Thaumarchaeota	unclassified	unclassified	unclassified	unclassified	uncultured marine group I thaumarchaeote
Archaea	2684622742	Euryarchaeota	Methanobacteria	Methanobacteriales	Methanobacteriaceae	Methanobrevibacter	Methanobrevibacter curvatus
Archaea	2660238814	Euryarchaeota	unclassified	unclassified	unclassified	unclassified	Euryarchaeota archaeon SCGC AC-312_P17
Archaea	2502082092	Euryarchaeota	Halobacteria	Halobacteriales	unclassified	unclassified	halophilic archaeon J07HX64
Archaea	2775506851	Thaumarchaeota	unclassified	unclassified	unclassified	Candidatus Nitrosotalea	Candidatus Nitrosotalea okcheonensis
Archaea	2770939657	Euryarchaeota	Methanobacteria	Methanobacteriales	Methanobacteriaceae	Methanobacterium	unclassified
Archaea	2585427993	Euryarchaeota	Halobacteria	Natrialbales	Natrialbaceae	Natrinema	Natrinema altunense
Archaea	2785511021	Candidatus Aenigmarchaeota	unclassified	unclassified	unclassified	unclassified	Candidatus Aenigmarchaeota archaeon CG_4_10_14_0_8_um_filter_37_24
Archaea	2516653073	Euryarchaeota	Halobacteria	Halobacteriales	Haloarculaceae	Halomicrobium	Halomicrobium katesii
Archaea	2799112904	Euryarchaeota	Methanobacteria	Methanobacteriales	Methanobacteriaceae	Methanobrevibacter	uncultured Methanobrevibacter sp.
Archaea	2770939358	Crenarchaeota	Thermoprotei	Desulfurococcales	unclassified	unclassified	unclassified
Archaea	2778260985	Euryarchaeota	unclassified	unclassified	unclassified	unclassified	Euryarchaeota archaeon
Archaea	2634166654	Euryarchaeota	unclassified	unclassified	unclassified	unclassified	Euryarchaeota archaeon SCGC AC-657-J18
Archaea	2579779171	Euryarchaeota	Halobacteria	Haloferacales	Halorubraceae	Halorubrum	Halorubrum sp. BV1
Archaea	2693430046	Euryarchaeota	unclassified	unclassified	unclassified	unclassified	Euryarchaeota archaeon JGI CrystG Aug3-3-I7
Archaea	2786546492	Thaumarchaeota	unclassified	unclassified	unclassified	unclassified	Thaumarchaeota archaeon
Archaea	638154513	Crenarchaeota	Thermoprotei	Thermoproteales	Thermoproteaceae	Pyrobaculum	Pyrobaculum aerophilum
Archaea	2785511139	Candidatus Woesearchaeota	unclassified	unclassified	unclassified	unclassified	Candidatus Woesearchaeota archaeon
Archaea	2634166691	Thaumarchaeota	unclassified	unclassified	unclassified	unclassified	Thaumarchaeota archaeon SCGC AD-117-G06
Archaea	2795385354	Euryarchaeota	Halobacteria	unclassified	unclassified	unclassified	unclassified
Archaea	2734482325	Candidatus Parvarchaeota	unclassified	unclassified	unclassified	unclassified	unclassified
Archaea	2706794827	Thaumarchaeota	unclassified	Nitrosopumilales	unclassified	unclassified	unclassified
Archaea	646311906	Euryarchaeota	Archaeoglobi	Archaeoglobales	Archaeoglobaceae	Archaeoglobus	Archaeoglobus profundus
Archaea	2799112865	Euryarchaeota	Thermoplasmata	Methanomassiliicoccales	Candidatus Methanomethylophilaceae	Candidatus Methanomethylophilus	uncultured Candidatus Methanomethylophilus sp.
Archaea	2721755443	Crenarchaeota	Thermoprotei	Sulfolobales	Sulfolobaceae	Sulfolobus	unclassified
Archaea	2657245301	Thaumarchaeota	unclassified	unclassified	unclassified	unclassified	Thaumarchaeota archaeon SCGC AD-305-F05
Archaea	2684622724	Crenarchaeota	Thermoprotei	Sulfolobales	Sulfolobaceae	Sulfolobus	Sulfolobus acidocaldarius
Archaea	2728369330	Euryarchaeota	Archaeoglobi	Archaeoglobales	Archaeoglobaceae	Archaeoglobus	Archaeoglobus sp. JdFR-32
Archaea	2654588138	Euryarchaeota	Methanobacteria	Methanobacteriales	Methanobacteriaceae	Methanobrevibacter	Methanobrevibacter gottschalkii
Archaea	2770939387	Crenarchaeota	Thermoprotei	Thermoproteales	Thermoproteaceae	Thermocladium	unclassified
Archaea	2554235488	Euryarchaeota	Halobacteria	Natrialbales	Natrialbaceae	Natrinema	Natrinema altunense
Archaea	2785511155	Candidatus Woesearchaeota	unclassified	unclassified	unclassified	unclassified	Candidatus Woesearchaeota archaeon CG08_land_8_20_14_0_20_47_9
Archaea	2522572194	Nanoarchaeota	unclassified	Nanoarchaeales	Nanopusillaceae	Candidatus Nanobsidianus	Candidatus Nanobsidianus stetteri
Archaea	646564547	Euryarchaeota	Methanococci	Methanococcales	Methanocaldococcaceae	Methanocaldococcus	Methanocaldococcus infernus
Archaea	2531839650	Euryarchaeota	Halobacteria	Halobacteriales	Haloarculaceae	Haloarcula	Haloarcula vallismortis
Archaea	2518645528	Euryarchaeota	Methanomicrobia	Methanosarcinales	Candidatus Methanoperedenaceae	Candidatus Methanoperedens	unclassified
Archaea	2785510802	unclassified	unclassified	unclassified	unclassified	unclassified	Candidatus Pacearchaeota archaeon CG1_02_32_21
Archaea	2778261470	unclassified	unclassified	unclassified	unclassified	unclassified	Candidatus Pacearchaeota archaeon
Archaea	2522572136	Crenarchaeota	Thermoprotei	Sulfolobales	Sulfolobaceae	Sulfolobus	unclassified
Archaea	2708742548	Candidatus Bathyarchaeota	unclassified	unclassified	unclassified	unclassified	Candidatus Bathyarchaeota archaeon RBG_13_52_12
Archaea	2657245299	Thaumarchaeota	unclassified	unclassified	unclassified	unclassified	Thaumarchaeota archaeon SCGC AC-312_E06
Archaea	2667527955	Euryarchaeota	Methanomicrobia	Methanosarcinales	Methanosarcinaceae	Methanosarcina	Methanosarcina mazei
Archaea	2785510809	Candidatus Huberarchaea	unclassified	unclassified	unclassified	Candidatus Huberiarchaeum	Candidatus Huberiarchaeum crystalense
Archaea	2757320681	Thaumarchaeota	unclassified	unclassified	unclassified	Candidatus Nitrosotalea	Candidatus Nitrosotalea devanaterra
Archaea	2765236050	Euryarchaeota	Thermoplasmata	Thermoplasmatales	unclassified	unclassified	Thermoplasmatales archaeal group 2 archaeon JGI _01_I19
Archaea	2770939432	Crenarchaeota	Thermoprotei	Acidilobales	Caldisphaeraceae	Caldisphaera	unclassified
Archaea	2582580505	Euryarchaeota	Halobacteria	Halobacteriales	Halobacteriaceae	Haladaptatus	Haladaptatus cibarius
Archaea	2684622665	Euryarchaeota	Halobacteria	Halobacteriales	Halobacteriaceae	Halobacterium	Halobacterium sp. CBA1132
Archaea	646862347	Crenarchaeota	Thermoprotei	Sulfolobales	Sulfolobaceae	Saccharolobus	Saccharolobus solfataricus
Archaea	2636415618	Thaumarchaeota	unclassified	unclassified	unclassified	unclassified	Marine Group I thaumarchaeote SCGC AAA799-D11
Archaea	2681813410	Euryarchaeota	unclassified	unclassified	unclassified	unclassified	candidate division MSBL1 archaeon SCGC-AAA261O19
Archaea	2630968343	Euryarchaeota	Methanobacteria	Methanobacteriales	Methanobacteriaceae	Methanobacterium	Methanobacterium formicicum
Archaea	2681812916	Euryarchaeota	Candidatus Poseidoniia	Candidatus Poseidoniales	unclassified	unclassified	unclassified
Archaea	2728369323	Candidatus Bathyarchaeota	unclassified	unclassified	unclassified	unclassified	Candidatus Bathyarchaeota archaeon JdFR-11
Archaea	2616644930	Candidatus Parvarchaeota	unclassified	unclassified	unclassified	unclassified	unclassified
Archaea	643692048	Crenarchaeota	Thermoprotei	Sulfolobales	Sulfolobaceae	Sulfolobus	Sulfolobus islandicus
Archaea	2617271222	Euryarchaeota	Halobacteria	Haloferacales	Halorubraceae	Halolamina	Halolamina rubra
Archaea	2648501790	Euryarchaeota	Halobacteria	Halobacteriales	Halobacteriaceae	Halarchaeum	Halarchaeum acidiphilum
Archaea	2721755431	Crenarchaeota	Thermoprotei	Desulfurococcales	Desulfurococcaceae	Thermosphaera	unclassified
Archaea	2516653088	Euryarchaeota	unclassified	unclassified	unclassified	unclassified	unclassified
Archaea	2681813126	Euryarchaeota	Methanomicrobia	Methanosarcinales	Methanosarcinaceae	Methanosarcina	Methanosarcina mazei
Archaea	2645727535	Crenarchaeota	Thermoprotei	Sulfolobales	Sulfolobaceae	Metallosphaera	Metallosphaera sedula
Archaea	2728369297	Candidatus Geothermarchaeota	unclassified	unclassified	unclassified	unclassified	Candidatus Geothermarchaeota archaeon JdFR-14
Archaea	2740891997	Euryarchaeota	Halobacteria	Natrialbales	Natrialbaceae	Natronolimnobius	Natronolimnobius baerhuensis
Archaea	2651870292	Euryarchaeota	Candidatus Poseidoniia	Candidatus Poseidoniales	unclassified	unclassified	unclassified
Archaea	2529293123	Euryarchaeota	Halobacteria	Haloferacales	Haloferacaceae	Haloferax	Haloferax volcanii
Archaea	2693430073	Euryarchaeota	unclassified	unclassified	unclassified	unclassified	Euryarchaeota archaeon JGI CrystG Aug3-3-F14
Archaea	2582581413	unclassified	unclassified	unclassified	unclassified	unclassified	synthetic construct
Archaea	2728369529	Euryarchaeota	Thermoplasmata	Thermoplasmatales	unclassified	unclassified	Thermoplasmatales archaeon E-plasma
Archaea	638154505	Euryarchaeota	Methanococci	Methanococcales	Methanocaldococcaceae	Methanocaldococcus	Methanocaldococcus jannaschii
Archaea	2795385360	Euryarchaeota	Halobacteria	unclassified	unclassified	unclassified	unclassified
Archaea	2718217655	Crenarchaeota	unclassified	unclassified	unclassified	unclassified	unclassified
Archaea	2264265192	Euryarchaeota	unclassified	unclassified	unclassified	unclassified	euryarchaeote JGI 0000059-J12
Archaea	2524023123	Crenarchaeota	unclassified	unclassified	unclassified	unclassified	crenarchaeote SCGC AAA288-D03
Archaea	2788500403	Thaumarchaeota	unclassified	unclassified	unclassified	Candidatus Nitrosopelagicus	Candidatus Nitrosopelagicus sp.
Archaea	2757320366	Euryarchaeota	Methanobacteria	Methanobacteriales	Methanobacteriaceae	Methanothermobacter	Methanothermobacter defluvii
Archaea	2681813403	Euryarchaeota	unclassified	unclassified	unclassified	unclassified	candidate division MSBL1 archaeon SCGC-AAA259M10
Archaea	2811995111	unclassified	unclassified	unclassified	unclassified	unclassified	Candidatus Pacearchaeota archaeon
Archaea	2504557010	Crenarchaeota	Thermoprotei	Thermoproteales	unclassified	unclassified	unclassified
Archaea	2778261134	Euryarchaeota	unclassified	unclassified	unclassified	unclassified	Euryarchaeota archaeon
Archaea	638154503	Euryarchaeota	Halobacteria	Halobacteriales	Haloarculaceae	Haloarcula	Haloarcula marismortui
Archaea	2785510946	Candidatus Diapherotrites	unclassified	unclassified	unclassified	unclassified	Candidatus Diapherotrites archaeon CG08_land_8_20_14_0_20_30_16
Archaea	2770939375	Candidatus Geoarchaeota	unclassified	unclassified	unclassified	unclassified	unclassified
Archaea	2648501772	Euryarchaeota	Methanomicrobia	Methanosarcinales	Methanosarcinaceae	Methanosarcina	Methanosarcina mazei
Archaea	2537561915	Thaumarchaeota	unclassified	Nitrosopumilales	Nitrosopumilaceae	Nitrosarchaeum	Candidatus Nitrosarchaeum limnium
Archaea	2687453428	Euryarchaeota	Thermococci	Thermococcales	Thermococcaceae	Thermococcus	Thermococcus piezophilus
Archaea	2698536755	Candidatus Micrarchaeota	unclassified	unclassified	unclassified	unclassified	unclassified
Archaea	2785510792	unclassified	unclassified	unclassified	unclassified	unclassified	Candidatus Pacearchaeota archaeon CG10_big_fil_rev_8_21_14_0_10_31_9
Archaea	2634166810	Thaumarchaeota	unclassified	unclassified	unclassified	unclassified	Thaumarchaeota archaeon SCGC AC-337-E14
Archaea	2785511159	Candidatus Woesearchaeota	unclassified	unclassified	unclassified	unclassified	Candidatus Woesearchaeota archaeon CG07_land_8_20_14_0_80_44_23
Archaea	2651870301	Euryarchaeota	Candidatus Poseidoniia	Candidatus Poseidoniales	unclassified	unclassified	unclassified
Archaea	2639762679	Euryarchaeota	unclassified	unclassified	unclassified	unclassified	Euryarchaeota archaeon SCGC AC-312-F18
Archaea	2630968686	Euryarchaeota	Methanomicrobia	Methanosarcinales	Methanosarcinaceae	Methanosarcina	Methanosarcina barkeri
Archaea	2698536945	Candidatus Parvarchaeota	unclassified	unclassified	unclassified	unclassified	Candidatus Parvarchaeota archaeon JGI CrystG Apr02-2-N18
Archaea	2770939343	unclassified	unclassified	unclassified	unclassified	unclassified	unclassified
Archaea	2648501188	Euryarchaeota	Methanomicrobia	Methanosarcinales	Methanosarcinaceae	Methanosarcina	Methanosarcina vacuolata
Archaea	2502171154	Euryarchaeota	Thermoplasmata	Thermoplasmatales	unclassified	unclassified	Thermoplasmatales archaeon BRNA1
Archaea	2660238796	Euryarchaeota	Thermoplasmata	Thermoplasmatales	unclassified	unclassified	Thermoplasmatales archaeon JGI SC39-E20
Archaea	2512875006	Euryarchaeota	Halobacteria	Haloferacales	Haloferacaceae	Haloquadratum	Haloquadratum walsbyi
Archaea	2529293244	Euryarchaeota	Halobacteria	Haloferacales	Haloferacaceae	Haloferax	Haloferax mucosum
Archaea	2770939403	Crenarchaeota	Thermoprotei	Sulfolobales	Sulfolobaceae	Metallosphaera	unclassified
Archaea	2529293001	Euryarchaeota	Halobacteria	Natrialbales	Natrialbaceae	Natrinema	Natrinema pallidum
Archaea	2698536764	Candidatus Micrarchaeota	unclassified	unclassified	unclassified	unclassified	unclassified
Archaea	2785511038	Candidatus Aenigmarchaeota	unclassified	unclassified	unclassified	unclassified	Candidatus Aenigmarchaeota archaeon CG01_land_8_20_14_3_00_37_9
Archaea	2609460272	Euryarchaeota	Nanohaloarchaea	unclassified	unclassified	unclassified	Nanohaloarchaea archaeon AB578-D14
Archaea	2786546740	Thaumarchaeota	unclassified	Nitrosopumilales	unclassified	unclassified	Nitrosopumilales archaeon CG_4_9_14_0_8_um_filter_34_10
Archaea	2795385327	Euryarchaeota	Halobacteria	Halobacteriales	Halobacteriaceae	unclassified	unclassified
Archaea	2698536786	Candidatus Parvarchaeota	unclassified	unclassified	unclassified	unclassified	unclassified
Archaea	2728369325	Euryarchaeota	Archaeoglobi	Archaeoglobales	Archaeoglobaceae	Archaeoglobus	Archaeoglobus sp. JdFR-40
Archaea	2504136013	Crenarchaeota	Thermoprotei	Acidilobales	Acidilobaceae	Acidilobus	Acidilobus sulfurireducens
Archaea	2554235494	Euryarchaeota	Halobacteria	Haloferacales	Haloferacaceae	Haloferax	Haloferax lucentense
Archaea	2786546529	Euryarchaeota	Methanonatronarchaeia	Methanonatronarchaeales	Methanonatronarchaeaceae	Methanonatronarchaeum	Methanonatronarchaeum thermophilum
Archaea	2684622736	Crenarchaeota	Thermoprotei	Sulfolobales	Sulfolobaceae	Sulfolobus	Sulfolobus acidocaldarius
Archaea	2770939410	unclassified	unclassified	unclassified	unclassified	unclassified	unclassified
Archaea	2785511042	Candidatus Aenigmarchaeota	unclassified	unclassified	unclassified	unclassified	Candidatus Aenigmarchaeota archaeon CG15_BIG_FIL_POST_REV_8_21_14_020_37_27
Archaea	2648501568	Thaumarchaeota	unclassified	unclassified	unclassified	unclassified	uncultured thaumarchaeote
Archaea	2524023099	Crenarchaeota	unclassified	unclassified	unclassified	unclassified	crenarchaeote SCGC AAA288-M23
Archaea	2681813014	Euryarchaeota	Thermococci	Thermococcales	Thermococcaceae	Thermococcus	Thermococcus sp. JCM 11816
Archaea	2785511176	Nanoarchaeota	unclassified	unclassified	unclassified	unclassified	Nanoarchaeota archaeon
Archaea	2681813404	Euryarchaeota	unclassified	unclassified	unclassified	unclassified	candidate division MSBL1 archaeon SCGC-AAA259O05
Archaea	2716884342	unclassified	unclassified	unclassified	unclassified	unclassified	marine archaeum AG-323-C04
Archaea	2721755901	unclassified	unclassified	unclassified	unclassified	unclassified	unclassified
Archaea	2508501016	Euryarchaeota	Halobacteria	Halobacteriales	Haloarculaceae	Haloarcula	Haloarcula californiae
Archaea	2728369313	Euryarchaeota	Archaeoglobi	Archaeoglobales	Archaeoglobaceae	Archaeoglobus	Archaeoglobus sp. JdFR-26
Archaea	2531839655	Euryarchaeota	Halobacteria	Halobacteriales	Haloarculaceae	Haloarcula	Haloarcula californiae
Archaea	2524023239	unclassified	unclassified	unclassified	unclassified	unclassified	unclassified
Archaea	2537561593	Euryarchaeota	Halobacteria	Haloferacales	Haloferacaceae	Haloferax	Haloferax sp. BAB2207
Archaea	2785510815	unclassified	unclassified	unclassified	unclassified	unclassified	archaeon (Candidatus Huberarchaea) CG_4_9_14_3_um_filter_31_125
Archaea	2513237066	Crenarchaeota	unclassified	unclassified	unclassified	unclassified	crenarchaeote SCGC AAA288-I14
Archaea	2795385358	Euryarchaeota	Halobacteria	unclassified	unclassified	unclassified	unclassified
Archaea	2651870212	Thaumarchaeota	unclassified	unclassified	unclassified	Candidatus Nitrosopelagicus	unclassified
Archaea	2693430045	Euryarchaeota	unclassified	unclassified	unclassified	unclassified	Euryarchaeota archaeon JGI CrystG Aug3-1-F4
Archaea	646311959	Crenarchaeota	Thermoprotei	Sulfolobales	Sulfolobaceae	Sulfolobus	Sulfolobus islandicus
Archaea	2681813013	Crenarchaeota	Thermoprotei	Thermoproteales	Thermoproteaceae	Vulcanisaeta	Vulcanisaeta souniana
Archaea	2518645576	Thaumarchaeota	unclassified	Nitrosopumilales	Nitrosopumilaceae	Nitrosopumilus	Candidatus Nitrosopumilus sediminis
Archaea	2554235478	Euryarchaeota	Halobacteria	Haloferacales	Haloferacaceae	Haloferax	Haloferax elongans
Archaea	2785511132	Candidatus Woesearchaeota	unclassified	unclassified	unclassified	unclassified	Candidatus Woesearchaeota archaeon
Archaea	2728369337	Euryarchaeota	Archaeoglobi	Archaeoglobales	Archaeoglobaceae	Archaeoglobus	Archaeoglobus sp. JdFR-30
Archaea	2795385371	Euryarchaeota	Halobacteria	unclassified	unclassified	unclassified	unclassified
Archaea	2505313011	Crenarchaeota	Thermoprotei	Sulfolobales	Sulfolobaceae	unclassified	unclassified
Archaea	2657245306	Thaumarchaeota	unclassified	unclassified	unclassified	unclassified	Thaumarchaeota archaeon SCGC AC-312_E17
Archaea	2770939426	Crenarchaeota	Thermoprotei	Acidilobales	Acidilobaceae	Acidilobus	unclassified
Archaea	2636415462	Crenarchaeota	Thermoprotei	Thermoproteales	Thermoproteaceae	Pyrobaculum	Pyrobaculum sp. WP30
Archaea	2512564055	Euryarchaeota	Methanomicrobia	Methanocellales	Methanocellaceae	Methanocella	Methanocella conradii
Archaea	2675903482	Crenarchaeota	Thermoprotei	Desulfurococcales	Desulfurococcaceae	Aeropyrum	Aeropyrum camini
Archaea	2503044004	Crenarchaeota	Thermoprotei	Desulfurococcales	unclassified	unclassified	unclassified
Archaea	2619618869	Euryarchaeota	Halobacteria	Haloferacales	Haloferacaceae	Halobellus	Halobellus limi
Archaea	2703719173	Euryarchaeota	Methanomicrobia	Methanomicrobiales	Methanoregulaceae	unclassified	Methanoregulaceae archaeon JGI M3C4D3-001-G22
Archaea	2518645513	unclassified	unclassified	unclassified	unclassified	unclassified	uncultured archaeon A07HR60
Archaea	2811994913	Euryarchaeota	Methanomicrobia	Methanosarcinales	Methanosarcinaceae	Methanosarcina	unclassified
Archaea	2554235481	Euryarchaeota	Halobacteria	Haloferacales	Haloferacaceae	Haloferax	Haloferax alexandrinus
Archaea	2795385320	Euryarchaeota	Halobacteria	Halobacteriales	Halobacteriaceae	unclassified	unclassified
Archaea	2721756039	Euryarchaeota	Thermoplasmata	unclassified	unclassified	unclassified	Thermoplasmata archaeon JGI 04_M4
Archaea	2728369309	Euryarchaeota	Archaeoglobi	Archaeoglobales	Archaeoglobaceae	Archaeoglobus	Archaeoglobus sp. JdFR-35
Archaea	2721755881	Thaumarchaeota	unclassified	unclassified	unclassified	unclassified	Thaumarchaeota archaeon JGI 01_B9
Archaea	2721755437	Crenarchaeota	unclassified	unclassified	unclassified	unclassified	unclassified
Archaea	2788499920	Euryarchaeota	Halobacteria	Haloferacales	Halorubraceae	Salinigranum	Salinigranum rubrum
Archaea	2518645553	Euryarchaeota	Thermococci	Thermococcales	Thermococcaceae	Thermococcus	Thermococcus cleftensis
Archaea	2681813044	Euryarchaeota	Halobacteria	Haloferacales	Haloferacaceae	Haloferax	Haloferax massiliensis
Archaea	2728369531	Euryarchaeota	Candidatus Poseidoniia	Candidatus Poseidoniales	unclassified	unclassified	uncultured marine group II euryarchaeote EF100_57A08
Archaea	646564536	Euryarchaeota	Halobacteria	Haloferacales	Haloferacaceae	Haloferax	Haloferax volcanii
Archaea	2718217665	Crenarchaeota	unclassified	unclassified	unclassified	unclassified	unclassified
Archaea	2795385348	Euryarchaeota	Halobacteria	Halobacteriales	Halobacteriaceae	unclassified	unclassified
Archaea	2627854207	Euryarchaeota	Halobacteria	Natrialbales	Natrialbaceae	Natrinema	Natrinema altunense
Archaea	2706794819	Thaumarchaeota	unclassified	Nitrosopumilales	unclassified	unclassified	unclassified
Archaea	2547132054	Euryarchaeota	Methanobacteria	Methanobacteriales	Methanobacteriaceae	Methanobrevibacter	Methanobrevibacter smithii
Archaea	2795385316	Euryarchaeota	Halobacteria	Halobacteriales	Halobacteriaceae	unclassified	unclassified
Archaea	2551306703	Crenarchaeota	Thermoprotei	Sulfolobales	Sulfolobaceae	Metallosphaera	Metallosphaera yellowstonensis
Archaea	2507262000	Euryarchaeota	Halobacteria	Halobacteriales	Halobacteriaceae	Haladaptatus	Haladaptatus paucihalophilus
Archaea	2627853627	Euryarchaeota	Thermoplasmata	Thermoplasmatales	Ferroplasmaceae	Acidiplasma	Acidiplasma sp. MBA-1
Archaea	2740891974	Thaumarchaeota	unclassified	unclassified	unclassified	unclassified	uncultured marine group I thaumarchaeote
Archaea	2778261117	Euryarchaeota	unclassified	unclassified	unclassified	unclassified	Euryarchaeota archaeon
Archaea	2757320509	Euryarchaeota	Methanomicrobia	unclassified	unclassified	unclassified	unclassified
Archaea	2799112915	Euryarchaeota	Methanobacteria	Methanobacteriales	Methanobacteriaceae	Methanobrevibacter	uncultured Methanobrevibacter sp.
Archaea	2773858060	Euryarchaeota	Thermoplasmata	Thermoplasmatales	Cuniculiplasmataceae	Cuniculiplasma	Cuniculiplasma divulgatum
Archaea	2617270732	Euryarchaeota	Halobacteria	Haloferacales	Halorubraceae	Halorubrum	Halorubrum sodomense
Archaea	2524023115	Crenarchaeota	unclassified	unclassified	unclassified	unclassified	crenarchaeote SCGC AAA008-M21
Archaea	2747842417	unclassified	unclassified	unclassified	unclassified	unclassified	unclassified
Archaea	2775506919	Euryarchaeota	Methanobacteria	Methanobacteriales	Methanobacteriaceae	Methanobacterium	Methanobacterium sp. MZ-A1
Archaea	2811995088	unclassified	unclassified	unclassified	unclassified	unclassified	Candidatus Pacearchaeota archaeon
Archaea	2634166663	Thaumarchaeota	unclassified	unclassified	unclassified	unclassified	Thaumarchaeota archaeon SCGC AC-665-L14
Archaea	2698536792	Candidatus Micrarchaeota	unclassified	unclassified	unclassified	unclassified	unclassified
Archaea	2695421020	Candidatus Bathyarchaeota	unclassified	unclassified	unclassified	unclassified	Candidatus Bathyarchaeota archaeon BA2
Archaea	2524023121	Crenarchaeota	unclassified	unclassified	unclassified	unclassified	crenarchaeote SCGC AAA008-P23
Archaea	2627854269	Euryarchaeota	Methanomicrobia	Methanosarcinales	Methanosarcinaceae	Methanosarcina	Methanosarcina horonobensis
Archaea	2785511276	Candidatus Micrarchaeota	unclassified	unclassified	unclassified	unclassified	Candidatus Micrarchaeota archaeon CG1_02_47_40
Archaea	2264867022	Crenarchaeota	unclassified	unclassified	unclassified	unclassified	crenarchaeote SCGC AAA261-L14
Archaea	2795385334	Euryarchaeota	Halobacteria	Halobacteriales	Halobacteriaceae	unclassified	unclassified
Archaea	641522613	Thaumarchaeota	unclassified	Cenarchaeales	Cenarchaeaceae	Cenarchaeum	Cenarchaeum symbiosum
Archaea	2648501539	Thaumarchaeota	unclassified	unclassified	unclassified	unclassified	Thaumarchaeota archaeon SCGC AB-663-G14
Archaea	2785511163	Candidatus Woesearchaeota	unclassified	unclassified	unclassified	unclassified	Candidatus Woesearchaeota archaeon CG10_big_fil_rev_8_21_14_0_10_34_12
Archaea	2639762674	Euryarchaeota	unclassified	unclassified	unclassified	unclassified	unclassified
Archaea	2681813391	Euryarchaeota	unclassified	unclassified	unclassified	unclassified	candidate division MSBL1 archaeon SCGC-AAA382N08
Archaea	646311943	Euryarchaeota	Methanobacteria	Methanobacteriales	Methanobacteriaceae	Methanobrevibacter	Methanobrevibacter ruminantium
Archaea	2639762587	Crenarchaeota	unclassified	unclassified	unclassified	unclassified	Crenarchaeota archaeon JGI MDM2 LHC4sed-1-G16
Archaea	2785510789	unclassified	unclassified	unclassified	unclassified	unclassified	Candidatus Pacearchaeota archaeon CG10_big_fil_rev_8_21_14_0_10_32_14
Archaea	2687453665	Thaumarchaeota	unclassified	unclassified	unclassified	unclassified	Thaumarchaeota archaeon SCGC AC-337_L13
Archaea	2693429900	Euryarchaeota	Halobacteria	Natrialbales	Natrialbaceae	Natronobacterium	Natronobacterium gregoryi
Archaea	2708742558	Euryarchaeota	unclassified	unclassified	unclassified	unclassified	Euryarchaeota archaeon RBG_16_62_10
Archaea	2740891962	Euryarchaeota	Candidatus Poseidoniia	Candidatus Poseidoniales	unclassified	unclassified	Candidatus Poseidoniales archaeon
Archaea	2663762745	Euryarchaeota	Halobacteria	Haloferacales	Halorubraceae	Halolamina	Halolamina pelagica
Archaea	2547132070	Euryarchaeota	Methanobacteria	Methanobacteriales	Methanobacteriaceae	Methanobrevibacter	Methanobrevibacter smithii
Archaea	2778261325	Euryarchaeota	unclassified	unclassified	unclassified	unclassified	Euryarchaeota archaeon
Archaea	2788499800	Crenarchaeota	Thermoprotei	Sulfolobales	Sulfolobaceae	Sulfodiicoccus	Sulfodiicoccus acidiphilus
Archaea	2728369300	Candidatus Bathyarchaeota	unclassified	unclassified	unclassified	unclassified	Candidatus Bathyarchaeota archaeon JdFR-10
Archaea	2534682115	Euryarchaeota	Halobacteria	Haloferacales	Halorubraceae	Halorubrum	Halorubrum lipolyticum
Archaea	2634166703	Euryarchaeota	unclassified	unclassified	unclassified	unclassified	Euryarchaeota archaeon SCGC AD-263-G18
Archaea	2791355073	Euryarchaeota	Halobacteria	Haloferacales	Halorubraceae	Halorubrum	Halorubrum sp. C3
Archaea	2522572144	Euryarchaeota	unclassified	unclassified	unclassified	unclassified	unclassified
Archaea	2799112909	Euryarchaeota	Methanobacteria	Methanobacteriales	Methanobacteriaceae	Methanobrevibacter	uncultured Methanobrevibacter sp.
Archaea	2515154041	Euryarchaeota	Methanomicrobia	Methanosarcinales	Candidatus Methanoperedenaceae	Candidatus Methanoperedens	unclassified
Archaea	2648501542	Thaumarchaeota	unclassified	unclassified	unclassified	unclassified	Thaumarchaeota archaeon SCGC AB-663-O07
Archaea	2547132062	Euryarchaeota	Methanobacteria	Methanobacteriales	Methanobacteriaceae	Methanobrevibacter	Methanobrevibacter smithii
Archaea	2698536698	Euryarchaeota	Halobacteria	Halobacteriales	Halobacteriaceae	Haladaptatus	Haladaptatus paucihalophilus
Archaea	2636415484	Crenarchaeota	Thermoprotei	Sulfolobales	Sulfolobaceae	Saccharolobus	Saccharolobus solfataricus
Archaea	2795385350	Euryarchaeota	Halobacteria	Halobacteriales	Halobacteriaceae	unclassified	unclassified
Archaea	2657245426	Euryarchaeota	Methanomicrobia	Methanosarcinales	Methanosarcinaceae	Methanosarcina	Methanosarcina mazei
Archaea	2667527398	Euryarchaeota	Methanomicrobia	Methanomicrobiales	unclassified	unclassified	methanogenic archaeon mixed culture ISO4-G1
Archaea	2516653036	Euryarchaeota	Methanobacteria	Methanobacteriales	Methanobacteriaceae	Methanobacterium	Methanobacterium sp. Maddingley MBC34
Archaea	2785511280	Candidatus Micrarchaeota	unclassified	unclassified	unclassified	unclassified	Candidatus Micrarchaeota archaeon CG08_land_8_20_14_0_20_49_17
Archaea	2785511285	Candidatus Micrarchaeota	unclassified	unclassified	unclassified	unclassified	Candidatus Micrarchaeota archaeon CG_4_10_14_0_2_um_filter_55_9
Archaea	637000187	Euryarchaeota	Halobacteria	Halobacteriales	Haloarculaceae	Natronomonas	Natronomonas pharaonis
Archaea	2811994951	Euryarchaeota	Methanomicrobia	Methanomicrobiales	Methanomicrobiaceae	unclassified	unclassified
Archaea	2808606443	Euryarchaeota	Methanomicrobia	Methanosarcinales	Methanotrichaceae	Methanothrix	unclassified
Archaea	2785510795	unclassified	unclassified	unclassified	unclassified	unclassified	Candidatus Pacearchaeota archaeon CG10_big_fil_rev_8_21_14_0_10_30_48
Archaea	2630968805	Euryarchaeota	Methanomicrobia	Methanosarcinales	Methanosarcinaceae	Methanosarcina	Methanosarcina lacustris
Archaea	2711768837	Thaumarchaeota	unclassified	unclassified	unclassified	unclassified	Marine Group I thaumarchaeote SCGC AB-629-I23
Archaea	2758568026	Euryarchaeota	Thermococci	Thermococcales	Thermococcaceae	Thermococcus	Thermococcus barossii
Archaea	2563367005	Euryarchaeota	Halobacteria	Natrialbales	Natrialbaceae	Natrinema	Natrinema sp. J7-1
Archaea	2786546488	Thaumarchaeota	unclassified	unclassified	unclassified	unclassified	Thaumarchaeota archaeon
Archaea	2554235484	Euryarchaeota	Halobacteria	Natrialbales	Natrialbaceae	Natrinema	Natrinema gari
Archaea	2651870038	Euryarchaeota	unclassified	unclassified	unclassified	unclassified	unclassified
Archaea	2770939342	Euryarchaeota	Archaeoglobi	Archaeoglobales	Archaeoglobaceae	Archaeoglobus	unclassified
Archaea	2728369315	Euryarchaeota	Methanopyri	unclassified	unclassified	unclassified	Methanopyri archaeon JdFR-15
Archaea	2785511039	Candidatus Aenigmarchaeota	unclassified	unclassified	unclassified	unclassified	Candidatus Aenigmarchaeota archaeon CG_4_9_14_3_um_filter_37_18
Archaea	2713897303	Euryarchaeota	unclassified	unclassified	unclassified	unclassified	unclassified
Archaea	2698536971	Euryarchaeota	unclassified	unclassified	unclassified	unclassified	Euryarchaeota archaeon JGI CrystG Apr3-4-C6
Archaea	2795385364	Euryarchaeota	Halobacteria	unclassified	unclassified	unclassified	unclassified
Archaea	2770939351	Crenarchaeota	unclassified	unclassified	unclassified	unclassified	unclassified
Archaea	2264867229	Thaumarchaeota	unclassified	unclassified	unclassified	unclassified	Aigarchaeota archaeon JGI 0000106-J15
Archaea	2654587756	Euryarchaeota	Methanobacteria	Methanobacteriales	Methanobacteriaceae	Methanobrevibacter	Methanobrevibacter millerae
Archaea	2786546738	Thaumarchaeota	unclassified	Nitrosopumilales	unclassified	unclassified	Nitrosopumilales archaeon CG15_BIG_FIL_POST_REV_8_21_14_020_37_12
Archaea	2651869869	Euryarchaeota	Methanomicrobia	Methanosarcinales	Methanosarcinaceae	Methanosarcina	Methanosarcina sp. MTP4
Archaea	2728369545	Euryarchaeota	Methanomicrobia	Methanomicrobiales	unclassified	unclassified	Methanomicrobiales archaeon Methan_05
Archaea	2785511156	Candidatus Woesearchaeota	unclassified	unclassified	unclassified	unclassified	Candidatus Woesearchaeota archaeon CG10_big_fil_rev_8_21_14_0_10_30_7
Archaea	2651870040	Euryarchaeota	unclassified	unclassified	unclassified	unclassified	unclassified
Archaea	2627854017	Euryarchaeota	Methanobacteria	Methanobacteriales	Methanobacteriaceae	Methanothermobacter	Methanothermobacter sp. CaT2
Archaea	2785511134	Candidatus Woesearchaeota	unclassified	unclassified	unclassified	unclassified	Candidatus Woesearchaeota archaeon
Archaea	650377981	Crenarchaeota	Thermoprotei	Sulfolobales	Sulfolobaceae	Sulfolobus	Sulfolobus islandicus
Archaea	2770939330	Crenarchaeota	Thermoprotei	Thermoproteales	Thermoproteaceae	Thermoproteus	unclassified
Archaea	2554235461	Crenarchaeota	Thermoprotei	Desulfurococcales	Desulfurococcaceae	Aeropyrum	Aeropyrum camini
Archaea	2728369334	Euryarchaeota	Thermococci	Thermococcales	Thermococcaceae	Thermococcus	Thermococcus sp. JdFR-02
Archaea	2264867065	Candidatus Aenigmarchaeota	unclassified	unclassified	unclassified	Candidatus Aenigmarchaeum	Candidatus Aenigmarchaeum subterraneum
Archaea	2522125041	Crenarchaeota	Thermoprotei	Thermoproteales	Thermoproteaceae	unclassified	unclassified
Archaea	2718217644	Thaumarchaeota	unclassified	unclassified	unclassified	unclassified	unclassified
Archaea	2506783009	Euryarchaeota	Halobacteria	Natrialbales	Natrialbaceae	Halovivax	Halovivax ruber
Archaea	2773857649	Candidatus Verstraetearchaeota	unclassified	unclassified	unclassified	unclassified	unclassified
Archaea	2785511149	Candidatus Woesearchaeota	unclassified	unclassified	unclassified	unclassified	Candidatus Woesearchaeota archaeon CG10_big_fil_rev_8_21_14_0_10_45_16
Archaea	2554235492	Euryarchaeota	Halobacteria	Natrialbales	Natrialbaceae	Natrialba	Natrialba magadii
Archaea	2770939394	Crenarchaeota	Thermoprotei	Sulfolobales	Sulfolobaceae	unclassified	unclassified
Archaea	2627853951	Euryarchaeota	Methanobacteria	Methanobacteriales	Methanobacteriaceae	Methanobrevibacter	Methanobrevibacter smithii
Archaea	2684622704	Crenarchaeota	Thermoprotei	Sulfolobales	Sulfolobaceae	Sulfolobus	Sulfolobus acidocaldarius
Archaea	2785510774	unclassified	unclassified	unclassified	unclassified	unclassified	archaeon
Archaea	2770939404	Crenarchaeota	Thermoprotei	Sulfolobales	Sulfolobaceae	Metallosphaera	unclassified
Archaea	641228496	Euryarchaeota	Methanococci	Methanococcales	Methanococcaceae	Methanococcus	Methanococcus maripaludis
Archaea	2524023109	Crenarchaeota	unclassified	unclassified	unclassified	unclassified	crenarchaeote SCGC AAA007-M20
Archaea	2519103050	Candidatus Diapherotrites	unclassified	unclassified	unclassified	unclassified	Diapherotrites archaeon SCGC AAA011-N19
Archaea	2568526208	Euryarchaeota	Halobacteria	Haloferacales	Halorubraceae	Candidatus Halobonum	Candidatus Halobonum tyrrellensis
Archaea	2265123002	Euryarchaeota	unclassified	unclassified	unclassified	unclassified	euryarchaeote JGI 0000012-E06
Archaea	2651869834	Euryarchaeota	Methanomicrobia	Methanosarcinales	Methanosarcinaceae	Methanosarcina	Methanosarcina flavescens
Archaea	650716001	Crenarchaeota	Thermoprotei	Sulfolobales	Sulfolobaceae	Acidianus	Acidianus hospitalis
Archaea	638154517	Crenarchaeota	Thermoprotei	Sulfolobales	Sulfolobaceae	Sulfolobus	Sulfolobus acidocaldarius
Archaea	2264265211	Euryarchaeota	unclassified	unclassified	unclassified	unclassified	euryarchaeote SCGC AAA257-G14
Archaea	2509601008	Euryarchaeota	Methanomicrobia	Methanosarcinales	Methanosarcinaceae	Methanomethylovorans	Methanomethylovorans hollandica
Archaea	2681813125	Euryarchaeota	Methanomicrobia	Methanosarcinales	Methanosarcinaceae	Methanosarcina	Methanosarcina mazei
Archaea	2264867002	Crenarchaeota	unclassified	unclassified	unclassified	unclassified	Crenarchaeota archaeon SCGC AAA471-B23
Archaea	2791355116	Euryarchaeota	Methanomicrobia	Methanosarcinales	Methanosarcinaceae	Methanosarcina	Methanosarcina spelaei
Archaea	2681813387	Euryarchaeota	unclassified	unclassified	unclassified	unclassified	candidate division MSBL1 archaeon SCGC-AAA382C18
Archaea	643886215	Euryarchaeota	Methanobacteria	Methanobacteriales	Methanobacteriaceae	Methanobrevibacter	Methanobrevibacter smithii
Archaea	2795385323	Euryarchaeota	Halobacteria	Halobacteriales	Halobacteriaceae	unclassified	unclassified
Archaea	2788500263	Thaumarchaeota	Nitrososphaeria	Candidatus Nitrosocaldales	Candidatus Nitrosocaldaceae	Candidatus Nitrosocaldus	Candidatus Nitrosocaldus islandicus
Archaea	2648501819	Euryarchaeota	Halobacteria	Halobacteriales	Halobacteriaceae	Halarchaeum	Halarchaeum acidiphilum
Archaea	648028029	Euryarchaeota	Halobacteria	Halobacteriales	Halobacteriaceae	Halalkalicoccus	Halalkalicoccus jeotgali
Archaea	2503044002	Crenarchaeota	Thermoprotei	Desulfurococcales	unclassified	unclassified	unclassified
Archaea	2617270925	Euryarchaeota	Halobacteria	Natrialbales	Natrialbaceae	Natronorubrum	Natronorubrum sediminis
Archaea	648028003	Crenarchaeota	Thermoprotei	Acidilobales	Acidilobaceae	Acidilobus	Acidilobus saccharovorans
Archaea	2636415780	Euryarchaeota	Methanobacteria	Methanobacteriales	Methanobacteriaceae	Methanobacterium	Methanobacterium sp. MB1
Archaea	2728369294	Euryarchaeota	Methanococci	Methanococcales	Methanococcaceae	Methanothermococcus	Methanothermococcus sp. JdFR-03
Archaea	2770939436	unclassified	unclassified	unclassified	unclassified	unclassified	unclassified
Archaea	2786546693	Candidatus Altiarchaeota	unclassified	Candidatus Altiarchaeales	unclassified	Candidatus Altiarchaeum	Candidatus Altiarchaeum sp. CG03_land_8_20_14_0_80_32_618
Archaea	2700988736	Candidatus Verstraetearchaeota	Candidatus Methanomethylia	Candidatus Methanomethyliales	Candidatus Methanomethyliaceae	Candidatus Methanomethylicus	Candidatus Methanomethylicus mesodigestum
Archaea	2808606709	Euryarchaeota	Halobacteria	Haloferacales	Halorubraceae	Halorubrum	Halorubrum distributum
Archaea	2773857653	Euryarchaeota	Archaeoglobi	Archaeoglobales	unclassified	unclassified	unclassified
Archaea	2728369738	Crenarchaeota	Thermoprotei	Thermoproteales	Thermoproteaceae	Pyrobaculum	unclassified
Archaea	2609460254	Crenarchaeota	Thermoprotei	Sulfolobales	Sulfolobaceae	Metallosphaera	Metallosphaera sedula
Archaea	2627853826	Euryarchaeota	Halobacteria	Halobacteriales	Haloarculaceae	Haloarcula	Haloarcula sp. CBA1115
Archaea	2554235501	Euryarchaeota	Halobacteria	Haloferacales	Haloferacaceae	Haloferax	Haloferax gibbonsii
Archaea	2799112921	Euryarchaeota	Methanobacteria	Methanobacteriales	Methanobacteriaceae	Methanobrevibacter	uncultured Methanobrevibacter sp.
Archaea	2728369543	Euryarchaeota	Methanomicrobia	Methanomicrobiales	unclassified	unclassified	Methanomicrobiales archaeon Methan_07
Archaea	2529293068	Euryarchaeota	Nanohaloarchaea	unclassified	unclassified	unclassified	Candidatus Haloredivivus sp. G17
Archaea	2778261546	Euryarchaeota	unclassified	unclassified	unclassified	unclassified	Euryarchaeota archaeon
Archaea	2517572170	Euryarchaeota	Thermoplasmata	Thermoplasmatales	unclassified	unclassified	Thermoplasmatales archaeon SCGC AB-539-C06
Archaea	2684622733	Crenarchaeota	Thermoprotei	Sulfolobales	Sulfolobaceae	Sulfolobus	Sulfolobus acidocaldarius
Archaea	2522572138	Crenarchaeota	Thermoprotei	Sulfolobales	Sulfolobaceae	Sulfolobus	unclassified
Archaea	2740891993	Candidatus Heimdallarchaeota	unclassified	unclassified	unclassified	unclassified	Candidatus Heimdallarchaeota archaeon LC_3
Archaea	2627853858	Euryarchaeota	Methanomicrobia	Methanosarcinales	Methanosarcinaceae	Methanosarcina	Methanosarcina sp. WWM596
Archaea	2721755894	Candidatus Aenigmarchaeota	unclassified	unclassified	unclassified	unclassified	unclassified
Archaea	2574179771	Euryarchaeota	Methanobacteria	Methanobacteriales	Methanobacteriaceae	Methanobacterium	Methanobacterium arcticum
Archaea	2684622720	Crenarchaeota	Thermoprotei	Sulfolobales	Sulfolobaceae	Sulfolobus	Sulfolobus acidocaldarius
Archaea	2740891977	Candidatus Thorarchaeota	unclassified	unclassified	unclassified	unclassified	Candidatus Thorarchaeota archaeon SMTZ1-45
Archaea	2651870209	Thaumarchaeota	unclassified	unclassified	unclassified	Candidatus Nitrosopelagicus	unclassified
Archaea	2795385333	Euryarchaeota	Halobacteria	Halobacteriales	Halobacteriaceae	unclassified	unclassified
Archaea	2770939371	Candidatus Bathyarchaeota	unclassified	unclassified	unclassified	unclassified	unclassified
Archaea	2786546181	unclassified	unclassified	unclassified	unclassified	unclassified	archaeon CG06_land_8_20_14_3_00_37_11
Archaea	2681813025	Crenarchaeota	Thermoprotei	Sulfolobales	Sulfolobaceae	Metallosphaera	Metallosphaera hakonensis
Archaea	2786546490	Thaumarchaeota	unclassified	unclassified	unclassified	unclassified	Thaumarchaeota archaeon
Archaea	2734482131	Nanoarchaeota	unclassified	unclassified	unclassified	unclassified	unclassified
Archaea	2690315682	Thaumarchaeota	unclassified	Nitrosopumilales	Nitrosopumilaceae	Nitrosopumilus	Nitrosopumilus sp. Nsub
Archaea	2264265208	Euryarchaeota	unclassified	unclassified	unclassified	unclassified	euryarchaeote JGI 0000059-I19
Archaea	2693429958	Thaumarchaeota	unclassified	unclassified	unclassified	unclassified	Thaumarchaeota archaeon SCGC AC-312_E20
Archaea	2645727804	Euryarchaeota	Halobacteria	Natrialbales	Natrialbaceae	Halopiger	Halopiger salifodinae
Archaea	2529293212	Euryarchaeota	Halobacteria	Natrialbales	Natrialbaceae	Natronobacterium	Natronobacterium gregoryi
Archaea	2657245310	Euryarchaeota	unclassified	unclassified	unclassified	unclassified	Euryarchaeota archaeon SCGC AC-312_F18
Archaea	2724679685	Thaumarchaeota	unclassified	unclassified	unclassified	unclassified	Thaumarchaeota archaeon JGI 02_H7
Archaea	2593339150	Euryarchaeota	Methanobacteria	Methanobacteriales	Methanobacteriaceae	Methanobrevibacter	Methanobrevibacter olleyae
Archaea	2795385303	Euryarchaeota	Halobacteria	Halobacteriales	Halobacteriaceae	unclassified	unclassified
Archaea	2770939347	Crenarchaeota	Thermoprotei	Sulfolobales	Sulfolobaceae	unclassified	unclassified
Archaea	2648501536	Thaumarchaeota	unclassified	unclassified	unclassified	unclassified	Thaumarchaeota archaeon SCGC AB-661-M19
Archaea	2524023104	Crenarchaeota	unclassified	unclassified	unclassified	unclassified	crenarchaeote SCGC AAA288-P02
Archaea	2522125035	Crenarchaeota	Thermoprotei	Sulfolobales	Sulfolobaceae	Stygiolobus	unclassified
Archaea	2512047006	Euryarchaeota	Halobacteria	Haloferacales	Halorubraceae	Halobaculum	unclassified
Archaea	2517093039	Euryarchaeota	Thermococci	Thermococcales	Thermococcaceae	Pyrococcus	Pyrococcus furiosus
Archaea	2802429408	Candidatus Diapherotrites	unclassified	unclassified	unclassified	unclassified	Candidatus Diapherotrites archaeon
Archaea	2778260986	Euryarchaeota	unclassified	unclassified	unclassified	unclassified	Euryarchaeota archaeon
Archaea	2684622713	Crenarchaeota	Thermoprotei	Sulfolobales	Sulfolobaceae	Sulfolobus	Sulfolobus acidocaldarius
Archaea	2527291506	Nanoarchaeota	unclassified	unclassified	unclassified	unclassified	Nanoarchaeota archaeon SCGC AAA011-K22
Archaea	2728369312	Euryarchaeota	Archaeoglobi	Archaeoglobales	Archaeoglobaceae	Archaeoglobus	Archaeoglobus sp. JdFR-25
Archaea	2667528016	Euryarchaeota	Methanomicrobia	Methanosarcinales	Methanosarcinaceae	Methanosarcina	Methanosarcina mazei
Archaea	2785510782	unclassified	unclassified	unclassified	unclassified	unclassified	archaeon CG_4_8_14_3_um_filter_38_5
Archaea	650716056	Euryarchaeota	Methanococci	Methanococcales	Methanocaldococcaceae	Methanotorris	Methanotorris igneus
Archaea	2739367755	Thaumarchaeota	unclassified	unclassified	unclassified	unclassified	Thaumarchaeota archaeon
Archaea	2770939335	Crenarchaeota	Thermoprotei	Thermoproteales	Thermofilaceae	Thermofilum	unclassified
Archaea	2700988666	Thaumarchaeota	unclassified	unclassified	unclassified	unclassified	Thaumarchaeota archaeon SCGC AD-308-B11
Archaea	2721755890	Euryarchaeota	Archaeoglobi	Archaeoglobales	Archaeoglobaceae	Archaeoglobus	unclassified
Archaea	2502873002	Crenarchaeota	Thermoprotei	Sulfolobales	Sulfolobaceae	Metallosphaera	unclassified
Archaea	2554235498	Euryarchaeota	Halobacteria	Natrialbales	Natrialbaceae	Haloterrigena	Haloterrigena limicola
Archaea	2648501532	Euryarchaeota	unclassified	unclassified	unclassified	unclassified	Euryarchaeota archaeon SCGC AB-629-J07
Archaea	2718217701	Crenarchaeota	Thermoprotei	Sulfolobales	Sulfolobaceae	Metallosphaera	Metallosphaera sedula
Archaea	2778261331	Euryarchaeota	unclassified	unclassified	unclassified	unclassified	Euryarchaeota archaeon
Archaea	2505679005	Crenarchaeota	Thermoprotei	Desulfurococcales	Pyrodictiaceae	Pyrolobus	Pyrolobus fumarii
Archaea	2740891966	Euryarchaeota	Candidatus Poseidoniia	Candidatus Poseidoniales	Candidatus Thalassarchaeaceae	Candidatus Thalassarchaeum	uncultured Candidatus Thalassoarchaea euryarchaeote
Archaea	2786546202	Candidatus Bathyarchaeota	unclassified	unclassified	unclassified	unclassified	Candidatus Bathyarchaeota archaeon CG07_land_8_20_14_0_80_47_9
Archaea	2698536760	Candidatus Micrarchaeota	unclassified	unclassified	unclassified	unclassified	unclassified
Archaea	640427120	Crenarchaeota	Thermoprotei	Sulfolobales	Sulfolobaceae	Metallosphaera	Metallosphaera sedula
Archaea	2695420988	Euryarchaeota	Halobacteria	Haloferacales	Halorubraceae	Halobaculum	Halobaculum gomorrense
Archaea	2524023127	Crenarchaeota	unclassified	unclassified	unclassified	unclassified	crenarchaeote SCGC AAA288-K02
Archaea	2636416047	Euryarchaeota	Halobacteria	Natrialbales	Natrialbaceae	Natronobacterium	Natronobacterium texcoconense
Archaea	2681813395	Euryarchaeota	unclassified	unclassified	unclassified	unclassified	candidate division MSBL1 archaeon SCGC-AAA259B11
Archaea	2795385340	Euryarchaeota	Halobacteria	Halobacteriales	Halobacteriaceae	unclassified	unclassified
Archaea	2603880166	Thaumarchaeota	Nitrososphaeria	Nitrososphaerales	Nitrososphaeraceae	Candidatus Nitrosocosmicus	Candidatus Nitrosocosmicus exaquare
Archaea	2617270777	Euryarchaeota	Halobacteria	Haloferacales	Haloferacaceae	Halobellus	Halobellus clavatus
Archaea	2660238769	Euryarchaeota	unclassified	unclassified	unclassified	unclassified	Euryarchaeota archaeon SCGC AC-312_J04
Archaea	644736372	Euryarchaeota	Halobacteria	Halobacteriales	Haloarculaceae	Halomicrobium	Halomicrobium mukohataei
Archaea	2663762668	Euryarchaeota	unclassified	unclassified	unclassified	unclassified	Euryarchaeota archaeon SCGC AC-312_P18
Archaea	638154520	Euryarchaeota	Thermococci	Thermococcales	Thermococcaceae	Thermococcus	Thermococcus kodakarensis
Archaea	2684622710	Crenarchaeota	Thermoprotei	Sulfolobales	Sulfolobaceae	Sulfolobus	Sulfolobus acidocaldarius
Archaea	2554235474	Euryarchaeota	Halobacteria	Natrialbales	Natrialbaceae	Natronorubrum	Natronorubrum bangense
Archaea	2651869823	Euryarchaeota	Halobacteria	Halobacteriales	Haloarculaceae	Haloarcula	Haloarcula rubripromontorii
Archaea	2740891982	Euryarchaeota	Theionarchaea	unclassified	unclassified	unclassified	Theionarchaea archaeon DG-70
Archaea	2811995109	unclassified	unclassified	unclassified	unclassified	unclassified	Candidatus Pacearchaeota archaeon
Archaea	2698536767	Candidatus Micrarchaeota	unclassified	unclassified	unclassified	unclassified	unclassified
Archaea	2684622505	Euryarchaeota	Methanobacteria	Methanobacteriales	Methanobacteriaceae	Methanobrevibacter	Methanobrevibacter arboriphilus
Archaea	2622736428	Euryarchaeota	Methanobacteria	Methanobacteriales	Methanobacteriaceae	Methanobrevibacter	Methanobrevibacter woesei
Archaea	2811995048	Crenarchaeota	Thermoprotei	Desulfurococcales	Pyrodictiaceae	Pyrodictium	Pyrodictium delaneyi
Archaea	2630968793	Thaumarchaeota	unclassified	unclassified	unclassified	Candidatus Nitrosopelagicus	Candidatus Nitrosopelagicus brevis
Archaea	646564501	Euryarchaeota	unclassified	unclassified	unclassified	Aciduliprofundum	Aciduliprofundum boonei
Archaea	2785510943	Candidatus Diapherotrites	unclassified	unclassified	unclassified	unclassified	Candidatus Diapherotrites archaeon CG09_land_8_20_14_0_10_32_12
Archaea	2698536759	Candidatus Micrarchaeota	unclassified	unclassified	unclassified	unclassified	unclassified
Archaea	2785510818	unclassified	unclassified	unclassified	unclassified	unclassified	Candidatus Pacearchaeota archaeon CG_4_10_14_0_2_um_filter_30_11
Archaea	2731639255	Thaumarchaeota	unclassified	Nitrosopumilales	Nitrosopumilaceae	Nitrosopumilus	uncultured Candidatus Nitrosopumilus sp.
Archaea	2773858064	Euryarchaeota	Thermococci	Thermococcales	Thermococcaceae	Thermococcus	Thermococcus thioreducens
Archaea	2667527937	Euryarchaeota	Methanomicrobia	Methanosarcinales	Methanosarcinaceae	Methanosarcina	Methanosarcina mazei
Archaea	2681813006	Euryarchaeota	Methanobacteria	Methanobacteriales	Methanobacteriaceae	Methanobacterium	Methanobacterium formicicum
Archaea	2657245244	Thaumarchaeota	unclassified	unclassified	unclassified	unclassified	Thaumarchaeota archaeon SCGC AC-312_C19
Archaea	2775506787	Candidatus Thorarchaeota	unclassified	unclassified	unclassified	unclassified	Candidatus Thorarchaeota archaeon AB_25
Archaea	2516653072	Euryarchaeota	Halobacteria	Halobacteriales	Halobacteriaceae	Haladaptatus	Haladaptatus paucihalophilus
Archaea	2799112919	Euryarchaeota	Methanobacteria	Methanobacteriales	Methanobacteriaceae	Methanobrevibacter	uncultured Methanobrevibacter sp.
Archaea	2648501262	Crenarchaeota	Thermoprotei	Sulfolobales	Sulfolobaceae	Saccharolobus	Saccharolobus solfataricus
Archaea	640753035	Euryarchaeota	Methanococci	Methanococcales	Methanococcaceae	Methanococcus	Methanococcus maripaludis
Archaea	2687453667	Thaumarchaeota	unclassified	unclassified	unclassified	unclassified	Thaumarchaeota archaeon SCGC AC-337_N04
Archaea	2529293100	Euryarchaeota	Halobacteria	Natrialbales	Natrialbaceae	Halobiforma	Halobiforma lacisalsi
Archaea	2660238001	Crenarchaeota	Thermoprotei	Sulfolobales	Sulfolobaceae	Sulfolobus	Sulfolobus acidocaldarius
Archaea	2785510785	unclassified	unclassified	unclassified	unclassified	unclassified	Candidatus Pacearchaeota archaeon CG11_big_fil_rev_8_21_14_0_20_30_13
Archaea	2588253768	Euryarchaeota	Archaeoglobi	Archaeoglobales	Archaeoglobaceae	Archaeoglobus	Archaeoglobus fulgidus
Archaea	2773857647	Candidatus Verstraetearchaeota	unclassified	unclassified	unclassified	unclassified	unclassified
Archaea	2811994932	Euryarchaeota	Methanomicrobia	Methanomicrobiales	Methanomicrobiaceae	unclassified	unclassified
Archaea	2718217670	Candidatus Bathyarchaeota	unclassified	unclassified	unclassified	unclassified	unclassified
Archaea	2811995091	unclassified	unclassified	unclassified	unclassified	unclassified	Candidatus Pacearchaeota archaeon
Archaea	2703719298	Euryarchaeota	Methanomicrobia	Methanosarcinales	Methanosarcinaceae	Methanohalophilus	Methanohalophilus euhalobius
Archaea	2505679052	Crenarchaeota	Thermoprotei	Desulfurococcales	Desulfurococcaceae	Ignisphaera	unclassified
Archaea	2687453162	Euryarchaeota	Thermococci	Thermococcales	Thermococcaceae	Thermococcus	Thermococcus peptonophilus
Archaea	2728369304	Candidatus Bathyarchaeota	unclassified	unclassified	unclassified	unclassified	Candidatus Bathyarchaeota archaeon JdFR-06
Archaea	2671180237	Euryarchaeota	Methanomicrobia	Methanosarcinales	Methanosarcinaceae	Methanosarcina	Methanosarcina mazei
Archaea	2698536778	Candidatus Parvarchaeota	unclassified	unclassified	unclassified	unclassified	unclassified
Archaea	2657245307	Thaumarchaeota	unclassified	unclassified	unclassified	unclassified	Thaumarchaeota archaeon SCGC AC-312_F15
Archaea	2651869595	Euryarchaeota	Methanobacteria	Methanobacteriales	Methanobacteriaceae	Methanosphaera	Methanosphaera stadtmanae
Archaea	2708742562	unclassified	unclassified	unclassified	unclassified	unclassified	archaeon RBG_16_50_20
Archaea	2619618950	Thaumarchaeota	unclassified	unclassified	unclassified	unclassified	Aigarchaeota archaeon
Archaea	2770939346	Crenarchaeota	Thermoprotei	Sulfolobales	Sulfolobaceae	Metallosphaera	unclassified
Archaea	2264867062	Candidatus Aenigmarchaeota	unclassified	unclassified	unclassified	unclassified	Candidatus Aenigmarchaeota archaeon JGI 0000106-F11
Archaea	2588253738	Euryarchaeota	Thermococci	Thermococcales	Thermococcaceae	Palaeococcus	Palaeococcus pacificus
Archaea	2795385313	Euryarchaeota	Halobacteria	Halobacteriales	Halobacteriaceae	unclassified	unclassified
Archaea	2617270895	Euryarchaeota	Halobacteria	Haloferacales	Haloferacaceae	Halogeometricum	Halogeometricum limi
Archaea	2708742555	Candidatus Micrarchaeota	unclassified	unclassified	unclassified	unclassified	Candidatus Micrarchaeota archaeon RBG_16_36_9
Archaea	2721755844	Thaumarchaeota	unclassified	unclassified	unclassified	unclassified	unclassified
Archaea	2721755433	Crenarchaeota	Thermoprotei	Thermoproteales	Thermofilaceae	Thermofilum	unclassified
Archaea	2724679803	Euryarchaeota	Halobacteria	Haloferacales	Halorubraceae	Halorubrum	Halorubrum vacuolatum
Archaea	641228499	Thaumarchaeota	unclassified	Nitrosopumilales	Nitrosopumilaceae	Nitrosopumilus	Nitrosopumilus maritimus
Archaea	2799112910	Euryarchaeota	Methanobacteria	Methanobacteriales	Methanobacteriaceae	Methanobrevibacter	uncultured Methanobrevibacter sp.
Archaea	2785511143	Candidatus Woesearchaeota	unclassified	unclassified	unclassified	unclassified	Candidatus Woesearchaeota archaeon CG1_02_57_44
Archaea	2547132059	Euryarchaeota	Methanobacteria	Methanobacteriales	Methanobacteriaceae	Methanobrevibacter	Methanobrevibacter smithii
Archaea	2511231210	Euryarchaeota	Methanomicrobia	Methanosarcinales	Methanotrichaceae	Methanothrix	Methanosaeta harundinacea
Archaea	2681813010	Crenarchaeota	Thermoprotei	Thermoproteales	Thermoproteaceae	Vulcanisaeta	Vulcanisaeta distributa
Archaea	2519899733	Euryarchaeota	Methanobacteria	Methanobacteriales	Methanobacteriaceae	Methanobacterium	Methanobacterium formicicum
Archaea	2778261469	unclassified	unclassified	unclassified	unclassified	unclassified	Candidatus Pacearchaeota archaeon
Archaea	2728369535	Euryarchaeota	Halobacteria	Haloferacales	Haloferacaceae	Haloferax	Haloferax gibbonsii
Archaea	2786546580	Euryarchaeota	Thermoplasmata	unclassified	unclassified	unclassified	Thermoplasmata archaeon
Archaea	2551306707	Crenarchaeota	Thermoprotei	Sulfolobales	Sulfolobaceae	unclassified	unclassified
Archaea	2551306702	Crenarchaeota	Thermoprotei	Thermoproteales	Thermoproteaceae	Pyrobaculum	unclassified
Archaea	2778261486	Candidatus Heimdallarchaeota	unclassified	unclassified	unclassified	unclassified	Candidatus Heimdallarchaeota archaeon
Archaea	2657245294	Thaumarchaeota	unclassified	unclassified	unclassified	unclassified	Thaumarchaeota archaeon SCGC AC-312_A11
Archaea	2684622699	Crenarchaeota	Thermoprotei	Sulfolobales	Sulfolobaceae	Sulfolobus	Sulfolobus acidocaldarius
Archaea	2554235508	Euryarchaeota	Halobacteria	Haloferacales	Halorubraceae	Halorubrum	Halorubrum litoreum
Archaea	2545555825	Thaumarchaeota	unclassified	unclassified	unclassified	unclassified	unclassified
Archaea	2524023238	unclassified	unclassified	unclassified	unclassified	unclassified	unclassified
Archaea	2693430078	Euryarchaeota	unclassified	unclassified	unclassified	unclassified	Euryarchaeota archaeon JGI CrystG Aug3-1-I17
Archaea	2728369338	Euryarchaeota	unclassified	unclassified	unclassified	Aciduliprofundum	Aciduliprofundum sp. JdFR-44
Archaea	2785511272	Candidatus Micrarchaeota	unclassified	unclassified	unclassified	unclassified	Candidatus Micrarchaeota archaeon CG_4_10_14_0_2_um_filter_49_7
Archaea	2684622737	Crenarchaeota	Thermoprotei	Sulfolobales	Sulfolobaceae	Sulfolobus	Sulfolobus acidocaldarius
Archaea	2264867066	Candidatus Diapherotrites	unclassified	unclassified	unclassified	unclassified	Diapherotrites archaeon SCGC AAA011-K09
Archaea	2799112914	Euryarchaeota	Methanobacteria	Methanobacteriales	Methanobacteriaceae	Methanobrevibacter	uncultured Methanobrevibacter sp.
Archaea	2791355074	Euryarchaeota	Halobacteria	Haloferacales	Halorubraceae	Halorubrum	Halorubrum persicum
Archaea	2515075008	Euryarchaeota	Methanomicrobia	Methanosarcinales	Methanosarcinaceae	Methanolobus	Methanolobus tindarius
Archaea	2512047039	Crenarchaeota	Thermoprotei	Thermoproteales	Thermoproteaceae	Pyrobaculum	Pyrobaculum oguniense
Archaea	2778261329	Euryarchaeota	unclassified	unclassified	unclassified	unclassified	Euryarchaeota archaeon
Archaea	2264867225	Thaumarchaeota	unclassified	unclassified	unclassified	unclassified	Aigarchaeota archaeon SCGC AAA471-I13
Archaea	2639762675	Euryarchaeota	unclassified	unclassified	unclassified	unclassified	unclassified
Archaea	2785511146	Candidatus Woesearchaeota	unclassified	unclassified	unclassified	unclassified	Candidatus Woesearchaeota archaeon CG10_big_fil_rev_8_21_14_0_10_36_11
Archaea	2531839487	Euryarchaeota	Halobacteria	Halobacteriales	Haloarculaceae	Halosimplex	Halosimplex carlsbadense
Archaea	649989953	Euryarchaeota	Halobacteria	Halobacteriales	Halobacteriaceae	Haladaptatus	Haladaptatus paucihalophilus
Archaea	2622736427	Euryarchaeota	Methanobacteria	Methanobacteriales	Methanobacteriaceae	Methanobrevibacter	Methanobrevibacter thaueri
Archaea	2585428003	Euryarchaeota	Halobacteria	Haloferacales	Haloferacaceae	Haloferax	Haloferax sp. ATB1
Archaea	2681813405	Euryarchaeota	unclassified	unclassified	unclassified	unclassified	candidate division MSBL1 archaeon SCGC-AAA259E19
Archaea	2786546690	Candidatus Altiarchaeota	unclassified	Candidatus Altiarchaeales	unclassified	Candidatus Altiarchaeum	Candidatus Altiarchaeum sp. CG_4_9_14_0_8_um_filter_32_206
Archaea	2708742549	Candidatus Bathyarchaeota	unclassified	unclassified	unclassified	unclassified	Candidatus Bathyarchaeota archaeon RBG_13_46_16b
Archaea	2657245309	Euryarchaeota	unclassified	unclassified	unclassified	unclassified	Euryarchaeota archaeon SCGC AC-312_F18
Archaea	2778261328	Euryarchaeota	unclassified	unclassified	unclassified	unclassified	Euryarchaeota archaeon
Archaea	2264867026	Crenarchaeota	unclassified	unclassified	unclassified	unclassified	crenarchaeote SCGC AAA261-L22
Archaea	2786546203	Candidatus Bathyarchaeota	unclassified	unclassified	unclassified	unclassified	Candidatus Bathyarchaeota archaeon CG_4_8_14_3_um_filter_42_8
Archaea	2554235504	Euryarchaeota	Halobacteria	Natrialbales	Natrialbaceae	Natrialba	Natrialba taiwanensis
Archaea	2636415612	Euryarchaeota	Methanomicrobia	Methanosarcinales	Methanosarcinaceae	Methanosarcina	Methanosarcina thermophila
Archaea	2531839261	Euryarchaeota	Halobacteria	Natrialbales	Natrialbaceae	Natrialba	Natrialba aegyptia
Archaea	2721755854	Euryarchaeota	Thermoplasmata	Thermoplasmatales	unclassified	unclassified	Thermoplasmatales archaeal group 2 archaeon JGI 02_E19
Archaea	2728369537	Crenarchaeota	Thermoprotei	Sulfolobales	Sulfolobaceae	Sulfolobus	Sulfolobus islandicus
Archaea	2663762924	Euryarchaeota	Methanomicrobia	Methanosarcinales	Methanosarcinaceae	Methanosarcina	Methanosarcina mazei
Archaea	2778261551	Euryarchaeota	unclassified	unclassified	unclassified	unclassified	Euryarchaeota archaeon
Archaea	2551306368	Euryarchaeota	Halobacteria	Haloferacales	Halorubraceae	Halorubrum	Halorubrum sp. T3
Archaea	2506783068	Euryarchaeota	Methanomicrobia	Methanomicrobiales	Methanomicrobiaceae	Methanofollis	Methanofollis liminatans
Archaea	2795385326	Euryarchaeota	Halobacteria	Halobacteriales	Halobacteriaceae	unclassified	unclassified
Archaea	2718217641	Thaumarchaeota	unclassified	unclassified	unclassified	unclassified	unclassified
Archaea	2698536773	Candidatus Micrarchaeota	unclassified	unclassified	unclassified	unclassified	unclassified
Archaea	2681813032	Crenarchaeota	Thermoprotei	Sulfolobales	Sulfolobaceae	Sulfolobus	Sulfolobus metallicus
Archaea	2684622698	Crenarchaeota	Thermoprotei	Sulfolobales	Sulfolobaceae	Sulfolobus	Sulfolobus acidocaldarius
Archaea	646564549	Euryarchaeota	Methanococci	Methanococcales	Methanococcaceae	Methanococcus	Methanococcus voltae
Archaea	2585428035	Thaumarchaeota	unclassified	unclassified	unclassified	unclassified	Marine Group I thaumarchaeote SCGC AAA799-E16
Archaea	2721755430	Crenarchaeota	Thermoprotei	Desulfurococcales	Desulfurococcaceae	Aeropyrum	unclassified
Archaea	2795385319	Euryarchaeota	Halobacteria	Halobacteriales	Halobacteriaceae	unclassified	unclassified
Archaea	2512875011	Euryarchaeota	Halobacteria	Haloferacales	Halorubraceae	Halorubrum	Halorubrum sp. J07HR59
Archaea	2524023124	Crenarchaeota	unclassified	unclassified	unclassified	unclassified	crenarchaeote SCGC AAA288-D22
Archaea	2642422606	Euryarchaeota	Methanomicrobia	Methanosarcinales	Methanosarcinaceae	Methanohalophilus	Methanohalophilus halophilus
Archaea	2571042356	Euryarchaeota	Thermoplasmata	unclassified	unclassified	unclassified	unclassified
Archaea	2757320857	Euryarchaeota	Methanopyri	Methanopyrales	Methanopyraceae	Methanopyrus	Methanopyrus sp. SNP6
Archaea	2529293243	Euryarchaeota	Halobacteria	Haloferacales	Haloferacaceae	Haloferax	Haloferax sulfurifontis
Archaea	2524023112	Crenarchaeota	unclassified	unclassified	unclassified	unclassified	crenarchaeote SCGC AAA008-E15
Archaea	2728369306	Euryarchaeota	Archaeoglobi	Archaeoglobales	Archaeoglobaceae	Archaeoglobus	Archaeoglobus sp. JdFR-41
Archaea	2693430072	Euryarchaeota	unclassified	unclassified	unclassified	unclassified	Euryarchaeota archaeon JGI CrystG Aug3-3-I21
Archaea	2799112866	Euryarchaeota	Thermoplasmata	Methanomassiliicoccales	Candidatus Methanomethylophilaceae	Candidatus Methanomethylophilus	uncultured Candidatus Methanomethylophilus sp.
Archaea	2811995112	unclassified	unclassified	unclassified	unclassified	unclassified	Candidatus Pacearchaeota archaeon
Archaea	2770939655	Euryarchaeota	Methanomicrobia	Methanosarcinales	Methanosarcinaceae	unclassified	unclassified
Archaea	2648501531	Thaumarchaeota	unclassified	unclassified	unclassified	unclassified	unclassified
Archaea	2681813399	Euryarchaeota	unclassified	unclassified	unclassified	unclassified	candidate division MSBL1 archaeon SCGC-AAA259I07
Archaea	2264867021	Crenarchaeota	unclassified	unclassified	unclassified	unclassified	crenarchaeote SCGC AAA261-C22
Archaea	2627853524	Euryarchaeota	Methanobacteria	Methanobacteriales	Methanobacteriaceae	Methanobrevibacter	Methanobrevibacter arboriphilus
Archaea	2785511277	Candidatus Micrarchaeota	unclassified	unclassified	unclassified	unclassified	Candidatus Micrarchaeota archaeon CG1_02_55_41
Archaea	2636415503	Euryarchaeota	Thermococci	Thermococcales	Thermococcaceae	Thermococcus	Thermococcus eurythermalis
Archaea	2648501265	Crenarchaeota	Thermoprotei	Sulfolobales	Sulfolobaceae	Metallosphaera	Metallosphaera sedula
Archaea	2747842418	unclassified	unclassified	unclassified	unclassified	unclassified	unclassified
Archaea	2698536789	Candidatus Parvarchaeota	unclassified	unclassified	unclassified	unclassified	unclassified
Archaea	2708742550	Candidatus Bathyarchaeota	unclassified	unclassified	unclassified	unclassified	Candidatus Bathyarchaeota archaeon RBG_13_38_9
Archaea	2540341115	Euryarchaeota	Thermoplasmata	Methanomassiliicoccales	Candidatus Methanomethylophilaceae	Candidatus Methanomethylophilus	Candidatus Methanomethylophilus alvus
Archaea	2639762927	Crenarchaeota	Thermoprotei	Thermoproteales	Thermofilaceae	Thermofilum	Thermofilum uzonense
Archaea	2718217666	Crenarchaeota	unclassified	unclassified	unclassified	unclassified	unclassified
Archaea	2795385367	Euryarchaeota	Halobacteria	unclassified	unclassified	unclassified	unclassified
Archaea	2785510819	unclassified	unclassified	unclassified	unclassified	unclassified	archaeon CG10_big_fil_rev_8_21_14_0_10_43_11
Archaea	2508501018	Euryarchaeota	Halobacteria	Halobacteriales	Haloarculaceae	Haloarcula	Haloarcula vallismortis
Archaea	2795385370	Euryarchaeota	Halobacteria	unclassified	unclassified	unclassified	unclassified
Archaea	2806310686	Euryarchaeota	Halobacteria	Natrialbales	Natrialbaceae	Halobiforma	Halobiforma lacisalsi
Archaea	2795385342	Euryarchaeota	Halobacteria	Halobacteriales	Halobacteriaceae	unclassified	unclassified
Archaea	2518645532	Thaumarchaeota	unclassified	Nitrosopumilales	Nitrosopumilaceae	Nitrosopumilus	Candidatus Nitrosopumilus koreensis
Archaea	2681813117	Euryarchaeota	Methanomicrobia	Methanosarcinales	Methanosarcinaceae	Methanosarcina	Methanosarcina mazei
Archaea	2785511137	Candidatus Woesearchaeota	unclassified	unclassified	unclassified	unclassified	Candidatus Woesearchaeota archaeon
Archaea	2627853696	Thaumarchaeota	unclassified	Nitrosopumilales	Nitrosopumilaceae	Nitrosopumilus	Nitrosopumilus piranensis
Archaea	2785511164	Candidatus Woesearchaeota	unclassified	unclassified	unclassified	unclassified	Candidatus Woesearchaeota archaeon CG10_big_fil_rev_8_21_14_0_10_32_24
Archaea	2778261330	Euryarchaeota	unclassified	unclassified	unclassified	unclassified	Euryarchaeota archaeon
Archaea	2681813115	Euryarchaeota	Methanomicrobia	Methanosarcinales	Methanosarcinaceae	Methanosarcina	Methanosarcina mazei
Archaea	2795385339	Euryarchaeota	Halobacteria	Halobacteriales	Halobacteriaceae	unclassified	unclassified
Archaea	2785510945	Candidatus Diapherotrites	unclassified	unclassified	unclassified	unclassified	Candidatus Diapherotrites archaeon CG08_land_8_20_14_0_20_34_12
Archaea	2654588107	Euryarchaeota	Halobacteria	Halobacteriales	Haloarculaceae	Halorientalis	Halorientalis persicus
Archaea	2681813411	Euryarchaeota	unclassified	unclassified	unclassified	unclassified	candidate division MSBL1 archaeon SCGC-AAA833F18
Archaea	2522125034	Crenarchaeota	Thermoprotei	Sulfolobales	Sulfolobaceae	Sulfolobus	unclassified
Archaea	2731639178	Thaumarchaeota	unclassified	Nitrosopumilales	Nitrosopumilaceae	Nitrosopumilus	uncultured Candidatus Nitrosopumilus sp.
Archaea	2739367766	Euryarchaeota	Methanomicrobia	Methanomicrobiales	Methanomicrobiaceae	Methanogenium	Methanogenium frigidum
Archaea	637000161	Euryarchaeota	Methanomicrobia	Methanosarcinales	Methanosarcinaceae	Methanococcoides	Methanococcoides burtonii
Archaea	2684622714	Crenarchaeota	Thermoprotei	Sulfolobales	Sulfolobaceae	Sulfolobus	Sulfolobus acidocaldarius
Archaea	2636415972	Thaumarchaeota	unclassified	unclassified	unclassified	unclassified	Thaumarchaeota archaeon SCGC AD-311-O21
Archaea	2778260983	Euryarchaeota	unclassified	unclassified	unclassified	unclassified	Euryarchaeota archaeon
Archaea	2651869795	Euryarchaeota	Thermoplasmata	Thermoplasmatales	Ferroplasmaceae	Acidiplasma	Acidiplasma aeolicum
Archaea	2660238813	Euryarchaeota	unclassified	unclassified	unclassified	unclassified	Euryarchaeota archaeon SCGC AC-312_N17
Archaea	2770939355	unclassified	unclassified	unclassified	unclassified	unclassified	unclassified
Archaea	2540341183	Euryarchaeota	Methanobacteria	Methanobacteriales	Methanobacteriaceae	Methanobrevibacter	Methanobrevibacter sp. AbM4
Archaea	2506783034	Euryarchaeota	Halobacteria	Halobacteriales	unclassified	unclassified	halophilic archaeon J07HB67
Archaea	2681812966	Euryarchaeota	Methanobacteria	Methanobacteriales	Methanobacteriaceae	Methanobrevibacter	Methanobrevibacter olleyae
Archaea	2537561866	Euryarchaeota	Halobacteria	Haloferacales	Haloferacaceae	Halogranum	Halogranum salarium
Archaea	2788499955	Euryarchaeota	Halobacteria	Haloferacales	Haloferacaceae	Halegenticoccus	Halegenticoccus soli
Archaea	2791355071	Euryarchaeota	Halobacteria	Haloferacales	Halorubraceae	Halorubrum	Halorubrum halodurans
Archaea	2785510791	unclassified	unclassified	unclassified	unclassified	unclassified	Candidatus Pacearchaeota archaeon CG10_big_fil_rev_8_21_14_0_10_31_59
Archaea	2667527214	Euryarchaeota	Halobacteria	Natrialbales	Natrialbaceae	Haloterrigena	Haloterrigena saccharevitans
Archaea	650716052	Euryarchaeota	Methanobacteria	Methanobacteriales	Methanobacteriaceae	Methanobacterium	Methanobacterium lacus
Archaea	2756170195	Euryarchaeota	Halobacteria	Haloferacales	Halorubraceae	Halobaculum	unclassified
Archaea	2721755428	Crenarchaeota	unclassified	unclassified	unclassified	unclassified	unclassified
Archaea	2795385355	Euryarchaeota	Halobacteria	unclassified	unclassified	unclassified	unclassified
Archaea	2718217646	Thaumarchaeota	unclassified	unclassified	unclassified	unclassified	unclassified
Archaea	2681813019	Crenarchaeota	Thermoprotei	Sulfolobales	Sulfolobaceae	Sulfolobus	Sulfolobus sp. JCM 16833
Archaea	2698536775	Candidatus Micrarchaeota	unclassified	unclassified	unclassified	unclassified	unclassified
Archaea	2554235424	Euryarchaeota	Thermoplasmata	Methanomassiliicoccales	Methanomassiliicoccaceae	Methanomassiliicoccus	Candidatus Methanomassiliicoccus intestinalis
Archaea	2770939376	Crenarchaeota	Thermoprotei	Sulfolobales	Sulfolobaceae	unclassified	unclassified
Archaea	2651870211	Thaumarchaeota	unclassified	unclassified	unclassified	Candidatus Nitrosopelagicus	unclassified
Archaea	2716884328	unclassified	unclassified	unclassified	unclassified	unclassified	unclassified
Archaea	2513237177	Crenarchaeota	Thermoprotei	Fervidicoccales	Fervidicoccaceae	Fervidicoccus	Fervidicoccus fontis
Archaea	2728369319	Euryarchaeota	Thermoplasmata	Thermoplasmatales	unclassified	unclassified	Thermoplasmatales archaeon JdFR-43
Archaea	2775506963	Euryarchaeota	Thermococci	Thermococcales	Thermococcaceae	Thermococcus	Thermococcus sp. EXT12c
Archaea	2785511138	Candidatus Woesearchaeota	unclassified	unclassified	unclassified	unclassified	Candidatus Woesearchaeota archaeon
Archaea	2634166680	Euryarchaeota	unclassified	unclassified	unclassified	unclassified	Euryarchaeota archaeon SCGC AC-800-C03
Archaea	2675903548	Crenarchaeota	Thermoprotei	Sulfolobales	Sulfolobaceae	Sulfolobus	Sulfolobus acidocaldarius
Archaea	2554235482	Euryarchaeota	Halobacteria	Halobacteriales	Haloarculaceae	Haloarcula	Haloarcula amylolytica
Archaea	2264867001	Crenarchaeota	unclassified	unclassified	unclassified	unclassified	Crenarchaeota archaeon SCGC AAA471-B05
Archaea	2648501567	Thaumarchaeota	unclassified	unclassified	unclassified	unclassified	uncultured thaumarchaeote
Archaea	2786546189	Candidatus Woesearchaeota	unclassified	unclassified	unclassified	unclassified	Candidatus Woesearchaeota archaeon CG1_02_47_18
Archaea	2634166659	Thaumarchaeota	unclassified	unclassified	unclassified	unclassified	Thaumarchaeota archaeon SCGC AC-665-E06
Archaea	2627853753	Euryarchaeota	Methanomicrobia	Methanosarcinales	Methanosarcinaceae	Methanosarcina	Methanosarcina siciliae
Archaea	2503044003	Crenarchaeota	Thermoprotei	Desulfurococcales	unclassified	unclassified	unclassified
Archaea	2651870205	Thaumarchaeota	unclassified	unclassified	unclassified	Candidatus Nitrosopelagicus	unclassified
Archaea	2795385349	Euryarchaeota	Halobacteria	Halobacteriales	Halobacteriaceae	unclassified	unclassified
Archaea	2728369296	Candidatus Bathyarchaeota	unclassified	unclassified	unclassified	unclassified	Candidatus Bathyarchaeota archaeon JdFR-05
Archaea	2728369328	Euryarchaeota	unclassified	unclassified	unclassified	Aciduliprofundum	Aciduliprofundum sp. JdFR-45
Archaea	2524614668	Euryarchaeota	Methanomicrobia	Methanomicrobiales	Methanocorpusculaceae	Methanocorpusculum	Methanocorpusculum bavaricum
Archaea	2791355067	Euryarchaeota	Halobacteria	Haloferacales	Halorubraceae	Halorubrum	Halorubrum sp. Ea8
Archaea	2528768014	unclassified	unclassified	unclassified	unclassified	unclassified	uncultured archaeon A07HN63
Archaea	2778261118	Euryarchaeota	unclassified	unclassified	unclassified	unclassified	Euryarchaeota archaeon
Archaea	2721755436	Crenarchaeota	unclassified	unclassified	unclassified	unclassified	unclassified
Archaea	2785511041	Candidatus Aenigmarchaeota	unclassified	unclassified	unclassified	unclassified	Candidatus Aenigmarchaeota archaeon CG_4_10_14_3_um_filter_37_21
Archaea	2636416021	Euryarchaeota	Halobacteria	Natrialbales	Natrialbaceae	Natronorubrum	Natronorubrum texcoconense
Archaea	2634166739	Thaumarchaeota	unclassified	unclassified	unclassified	unclassified	Thaumarchaeota archaeon SCGC AB-637-K21
Archaea	2816332110	Euryarchaeota	Halobacteria	Natrialbales	Natrialbaceae	Haloterrigena	Haloterrigena hispanica
Archaea	2684622725	Crenarchaeota	Thermoprotei	Sulfolobales	Sulfolobaceae	Sulfolobus	Sulfolobus acidocaldarius
Archaea	2684622741	Euryarchaeota	Methanobacteria	Methanobacteriales	Methanobacteriaceae	Methanobrevibacter	Methanobrevibacter oralis
Archaea	646564550	Euryarchaeota	Methanomicrobia	Methanosarcinales	Methanosarcinaceae	Methanohalophilus	Methanohalophilus mahii
Archaea	2716884905	Thaumarchaeota	unclassified	unclassified	unclassified	unclassified	Thaumarchaeota archaeon SCGC AC-337_L13
Archaea	2811994936	Euryarchaeota	Methanomicrobia	Methanosarcinales	Methanotrichaceae	Methanothrix	unclassified
Archaea	2770939400	Crenarchaeota	Thermoprotei	Sulfolobales	unclassified	unclassified	unclassified
Archaea	2636416117	Euryarchaeota	Halobacteria	Haloferacales	Halorubraceae	Halorubrum	Halorubrum saccharovorum
Archaea	2786546741	Thaumarchaeota	unclassified	Nitrosopumilales	unclassified	unclassified	Nitrosopumilales archaeon CG_4_9_14_0_2_um_filter_34_16
Archaea	2770939435	unclassified	unclassified	unclassified	unclassified	unclassified	unclassified
Archaea	2264867018	Crenarchaeota	unclassified	unclassified	unclassified	unclassified	crenarchaeote SCGC AAA261-N23
Archaea	2785510806	unclassified	unclassified	unclassified	unclassified	unclassified	Candidatus Pacearchaeota archaeon CG_4_9_14_0_2_um_filter_30_8
Archaea	637000164	Euryarchaeota	Methanomicrobia	Methanomicrobiales	Methanospirillaceae	Methanospirillum	Methanospirillum hungatei
Archaea	2681813414	Euryarchaeota	unclassified	unclassified	unclassified	unclassified	candidate division MSBL1 archaeon SCGC-AAA385M02
Archaea	2600255114	Candidatus Parvarchaeota	unclassified	unclassified	unclassified	Candidatus Parvarchaeum	Candidatus Parvarchaeum acidiphilum
Archaea	2681812919	Euryarchaeota	Halobacteria	Natrialbales	Natrialbaceae	Natronorubrum	Natronorubrum thiooxidans
Archaea	2504643023	Thaumarchaeota	unclassified	unclassified	unclassified	Candidatus Caldiarchaeum	Candidatus Caldiarchaeum subterraneum
Archaea	2778261131	Euryarchaeota	unclassified	unclassified	unclassified	unclassified	Euryarchaeota archaeon
Archaea	2513237398	Euryarchaeota	Thermococci	Thermococcales	Thermococcaceae	Thermococcus	Thermococcus litoralis
Archaea	2548876770	Crenarchaeota	Thermoprotei	Sulfolobales	Sulfolobaceae	Sulfolobus	Sulfolobus islandicus
Archaea	2698536782	Candidatus Parvarchaeota	unclassified	unclassified	unclassified	unclassified	unclassified
Archaea	2795385309	Euryarchaeota	Halobacteria	Halobacteriales	Halobacteriaceae	unclassified	unclassified
Archaea	2639762712	Thaumarchaeota	unclassified	unclassified	unclassified	unclassified	Marine Group I thaumarchaeote SCGC AB-629-I23
Archaea	2547132157	Euryarchaeota	Thermococci	Thermococcales	Thermococcaceae	Thermococcus	Thermococcus zilligii
Archaea	2786546485	Thaumarchaeota	unclassified	unclassified	unclassified	unclassified	Thaumarchaeota archaeon
Archaea	2657245605	Euryarchaeota	Methanomicrobia	Methanosarcinales	Methanosarcinaceae	Methanosarcina	Methanosarcina mazei
Archaea	2571042357	Euryarchaeota	Thermoplasmata	unclassified	unclassified	unclassified	unclassified
Archaea	2642422540	Euryarchaeota	Methanomicrobia	Methanosarcinales	Methanosarcinaceae	Methanolobus	Methanolobus profundi
Archaea	2799112924	Euryarchaeota	Methanobacteria	Methanobacteriales	Methanobacteriaceae	Methanobrevibacter	uncultured Methanobrevibacter sp.
Archaea	2615840655	Euryarchaeota	Thermoplasmata	Thermoplasmatales	unclassified	unclassified	Thermoplasmatales archaeon SCGC AB-539-C06
Archaea	2708742559	Euryarchaeota	unclassified	unclassified	unclassified	unclassified	Euryarchaeota archaeon RBG_16_68_13
Archaea	2681812915	Euryarchaeota	Halobacteria	Natrialbales	Natrialbaceae	Haloterrigena	Haloterrigena daqingensis
Archaea	2529293245	Euryarchaeota	Halobacteria	Haloferacales	Haloferacaceae	Haloferax	Haloferax mediterranei
Archaea	2681813392	Euryarchaeota	unclassified	unclassified	unclassified	unclassified	candidate division MSBL1 archaeon SCGC-AAA385D11
Archaea	2770939395	Crenarchaeota	Thermoprotei	Sulfolobales	Sulfolobaceae	unclassified	unclassified
Archaea	640753014	Euryarchaeota	Methanomicrobia	Methanomicrobiales	Methanoregulaceae	Methanoregula	Methanoregula boonei
Archaea	2775506854	Thaumarchaeota	unclassified	unclassified	unclassified	Candidatus Nitrosotalea	Candidatus Nitrosotalea bavarica
Archaea	2565956561	Euryarchaeota	Thermoplasmata	Thermoplasmatales	unclassified	unclassified	Thermoplasmatales archaeon BRNA1
Archaea	2770939383	unclassified	unclassified	unclassified	unclassified	unclassified	unclassified
Archaea	2518645582	Euryarchaeota	Thermoplasmata	Methanomassiliicoccales	Methanomassiliicoccaceae	Methanomassiliicoccus	Methanomassiliicoccus luminyensis
Archaea	2758568021	Euryarchaeota	Thermococci	Thermococcales	Thermococcaceae	Thermococcus	Thermococcus radiotolerans
Archaea	2540341082	Euryarchaeota	Halobacteria	Halobacteriales	Haloarculaceae	Natronomonas	Natronomonas moolapensis
Archaea	2639762709	Euryarchaeota	Candidatus Poseidoniia	Candidatus Poseidoniales	unclassified	unclassified	Marine Group II euryarchaeote SCGC AB-629-J06
Archaea	2728369541	Crenarchaeota	Thermoprotei	Sulfolobales	Sulfolobaceae	Saccharolobus	Saccharolobus solfataricus
Archaea	2770939522	Euryarchaeota	Methanomicrobia	Methanosarcinales	Methanotrichaceae	Methanothrix	unclassified
Archaea	2785511153	Candidatus Woesearchaeota	unclassified	unclassified	unclassified	unclassified	Candidatus Woesearchaeota archaeon CG10_big_fil_rev_8_21_14_0_10_47_5
Archaea	2512875005	Euryarchaeota	Halobacteria	Haloferacales	Haloferacaceae	Haloquadratum	Haloquadratum walsbyi
Archaea	2651870297	Euryarchaeota	Candidatus Poseidoniia	Candidatus Poseidoniales	unclassified	unclassified	unclassified
Archaea	2531839093	Euryarchaeota	Halobacteria	Halobacteriales	Halococcaceae	Halococcus	Halococcus morrhuae
Archaea	2540341177	Crenarchaeota	Thermoprotei	Sulfolobales	Sulfolobaceae	Sulfolobus	Sulfolobus islandicus
Archaea	2554235479	Euryarchaeota	Halobacteria	Halobacteriales	Haloarculaceae	Haloarcula	Haloarcula argentinensis
Archaea	2708742561	Candidatus Bathyarchaeota	unclassified	unclassified	unclassified	unclassified	Candidatus Bathyarchaeota archaeon RBG_16_48_13
Archaea	2740891986	Candidatus Odinarchaeota	unclassified	unclassified	unclassified	unclassified	Candidatus Odinarchaeota archaeon LCB_4
Archaea	2785511158	Candidatus Woesearchaeota	unclassified	unclassified	unclassified	unclassified	Candidatus Woesearchaeota archaeon CG_4_10_14_0_2_um_filter_57_5
Archaea	2654588017	Euryarchaeota	Halobacteria	Halobacteriales	Halobacteriaceae	Halanaeroarchaeum	Halanaeroarchaeum sulfurireducens
Archaea	2527291509	Thaumarchaeota	unclassified	unclassified	unclassified	unclassified	Aigarchaeota archaeon SCGC AAA471-B22
Archaea	638154514	Euryarchaeota	Thermococci	Thermococcales	Thermococcaceae	Pyrococcus	Pyrococcus abyssi
Archaea	2681813130	Euryarchaeota	Methanomicrobia	Methanosarcinales	Methanosarcinaceae	Methanosarcina	Methanosarcina mazei
Archaea	2651870302	Euryarchaeota	Candidatus Poseidoniia	Candidatus Poseidoniales	unclassified	unclassified	unclassified
Archaea	2681813015	Euryarchaeota	Thermoplasmata	Thermoplasmatales	unclassified	Thermogymnomonas	Thermogymnomonas acidicola
Archaea	2706794805	Thaumarchaeota	unclassified	Nitrosopumilales	unclassified	unclassified	unclassified
Archaea	2721755900	unclassified	unclassified	unclassified	unclassified	unclassified	unclassified
Archaea	2799112908	Euryarchaeota	Methanobacteria	Methanobacteriales	Methanobacteriaceae	Methanobrevibacter	uncultured Methanobrevibacter sp.
Archaea	2795385359	Euryarchaeota	Halobacteria	unclassified	unclassified	unclassified	unclassified
Archaea	2508501017	Euryarchaeota	Halobacteria	Halobacteriales	Haloarculaceae	Haloarcula	Haloarcula sinaiiensis
Archaea	2718217684	Thaumarchaeota	unclassified	unclassified	unclassified	unclassified	unclassified
Archaea	2264867221	Thaumarchaeota	unclassified	unclassified	unclassified	unclassified	Aigarchaeota archaeon JGI 0000001-H6
Archaea	2596583691	Euryarchaeota	Halobacteria	Halobacteriales	Halobacteriaceae	Halobacterium	Halobacterium salinarum
Archaea	2681813120	Euryarchaeota	Methanomicrobia	Methanosarcinales	Methanosarcinaceae	Methanosarcina	Methanosarcina mazei
Archaea	2773857858	Euryarchaeota	Thermococci	Thermococcales	Thermococcaceae	Thermococcus	Thermococcus celer
Archaea	2554235489	Euryarchaeota	Halobacteria	Haloferacales	Halorubraceae	Halorubrum	Halorubrum kocurii
Archaea	2814122924	Candidatus Bathyarchaeota	unclassified	unclassified	unclassified	unclassified	unclassified
Archaea	2654587960	Candidatus Bathyarchaeota	unclassified	unclassified	unclassified	unclassified	miscellaneous Crenarchaeota group-6 archaeon AD8-1
Archaea	2773857642	Euryarchaeota	Hadesarchaea	unclassified	unclassified	unclassified	unclassified
Archaea	2547132069	Euryarchaeota	Methanobacteria	Methanobacteriales	Methanobacteriaceae	Methanobrevibacter	Methanobrevibacter smithii
Archaea	2522572140	Candidatus Geoarchaeota	unclassified	unclassified	unclassified	unclassified	unclassified
Archaea	2785511131	Candidatus Woesearchaeota	unclassified	unclassified	unclassified	unclassified	Candidatus Woesearchaeota archaeon
Archaea	2681813384	Euryarchaeota	unclassified	unclassified	unclassified	unclassified	candidate division MSBL1 archaeon SCGC-AAA382A03
Archaea	2785511288	Candidatus Micrarchaeota	unclassified	unclassified	unclassified	unclassified	Candidatus Micrarchaeota archaeon CG10_big_fil_rev_8_21_14_0_10_45_29
Archaea	2785511035	Candidatus Aenigmarchaeota	unclassified	unclassified	unclassified	unclassified	Candidatus Aenigmarchaeota archaeon CG1_02_38_14
Archaea	2663763548	Thaumarchaeota	unclassified	unclassified	unclassified	unclassified	Thaumarchaeota archaeon SCGC AD-308-D05
Archaea	2522572145	Thaumarchaeota	unclassified	unclassified	unclassified	unclassified	unclassified
Archaea	2724679722	Euryarchaeota	Methanomicrobia	Methanosarcinales	Methanotrichaceae	Methanothrix	unclassified
Archaea	2728369322	Candidatus Hydrothermarchaeota	unclassified	unclassified	unclassified	unclassified	Candidatus Hydrothermarchaeota archaeon JdFR-17
Archaea	2660238431	Euryarchaeota	Methanomicrobia	Methanosarcinales	Methanosarcinaceae	Methanosarcina	Methanosarcina mazei
Archaea	2773857652	Crenarchaeota	unclassified	unclassified	unclassified	unclassified	unclassified
Archaea	2713897304	Euryarchaeota	unclassified	unclassified	unclassified	unclassified	unclassified
Archaea	2596583670	Euryarchaeota	Halobacteria	Halobacteriales	Halobacteriaceae	Halobacterium	Halobacterium salinarum
Archaea	2728369301	Candidatus Bathyarchaeota	unclassified	unclassified	unclassified	unclassified	Candidatus Bathyarchaeota archaeon JdFR-09
Archaea	2778261123	Euryarchaeota	unclassified	unclassified	unclassified	unclassified	Euryarchaeota archaeon
Archaea	646564534	Euryarchaeota	Archaeoglobi	Archaeoglobales	Archaeoglobaceae	Ferroglobus	Ferroglobus placidus
Archaea	2264867218	Thaumarchaeota	unclassified	unclassified	unclassified	unclassified	Aigarchaeota archaeon SCGC AAA471-E14
Archaea	2642422561	Euryarchaeota	Methanomicrobia	Methanosarcinales	Methanosarcinaceae	Methanolobus	Methanolobus vulcani
Archaea	2597489945	Euryarchaeota	Halobacteria	Natrialbales	Natrialbaceae	Salinarchaeum	Salinarchaeum sp. Harcht-Bsk1
Archaea	2681813042	Crenarchaeota	Thermoprotei	Thermoproteales	Thermoproteaceae	Vulcanisaeta	Vulcanisaeta sp. JCM 14467
Archaea	2648501535	Thaumarchaeota	unclassified	unclassified	unclassified	unclassified	Thaumarchaeota archaeon SCGC AB-661-L21
Archaea	2574180086	Crenarchaeota	Thermoprotei	Sulfolobales	Sulfolobaceae	Acidianus	Candidatus Acidianus copahuensis
Archaea	2502422327	Euryarchaeota	Nanohaloarchaea	unclassified	unclassified	Candidatus Nanosalinarum	Candidatus Nanosalinarum sp. J07AB56
Archaea	2681813024	Euryarchaeota	Thermococci	Thermococcales	Thermococcaceae	Thermococcus	Thermococcus celer
Archaea	2785510773	unclassified	unclassified	unclassified	unclassified	unclassified	archaeon
Archaea	2528311097	Euryarchaeota	Halobacteria	Halobacteriales	Halobacteriaceae	Halalkalicoccus	Halalkalicoccus jeotgali
Archaea	2706794893	Thaumarchaeota	unclassified	Nitrosopumilales	unclassified	unclassified	unclassified
Archaea	2513020047	Crenarchaeota	Thermoprotei	Desulfurococcales	Desulfurococcaceae	Desulfurococcus	Desulfurococcus amylolyticus
Archaea	2521172705	Crenarchaeota	Thermoprotei	Desulfurococcales	Desulfurococcaceae	Thermogladius	Thermogladius calderae
Archaea	2630968663	Euryarchaeota	Halobacteria	Halobacteriales	Halococcaceae	Halococcus	Halococcus sediminicola
Archaea	2600255127	Euryarchaeota	Halobacteria	Halobacteriales	Halococcaceae	Halococcus	Halococcus agarilyticus
Archaea	2639762671	Euryarchaeota	unclassified	unclassified	unclassified	unclassified	Euryarchaeota archaeon SCGC AAA008-E08
Archaea	2778261547	Euryarchaeota	unclassified	unclassified	unclassified	unclassified	Euryarchaeota archaeon
Archaea	2799112918	Euryarchaeota	Methanobacteria	Methanobacteriales	Methanobacteriaceae	Methanobrevibacter	uncultured Methanobrevibacter sp.
Archaea	2654588040	Euryarchaeota	Halobacteria	Halobacteriales	Haloarculaceae	Halorhabdus	Halorhabdus tiamatea
Archaea	2684622739	Crenarchaeota	Thermoprotei	Sulfolobales	Sulfolobaceae	Sulfolobus	Sulfolobus acidocaldarius
Archaea	2785510794	unclassified	unclassified	unclassified	unclassified	unclassified	Candidatus Pacearchaeota archaeon CG10_big_fil_rev_8_21_14_0_10_34_12
Archaea	2698536947	Candidatus Parvarchaeota	unclassified	unclassified	unclassified	unclassified	Candidatus Parvarchaeota archaeon JGI CrystG Apr02-2-L16
Archaea	2775506935	Euryarchaeota	Halobacteria	Halobacteriales	Haloarculaceae	Haloarcula	Haloarcula taiwanensis
Archaea	2791355070	Euryarchaeota	Halobacteria	Haloferacales	Halorubraceae	Halorubrum	Halorubrum sp. Ib24
Archaea	2519103186	Euryarchaeota	Methanococci	Methanococcales	Methanococcaceae	Methanothermococcus	Methanothermococcus thermolithotrophicus
Archaea	2684622607	Euryarchaeota	Methanomicrobia	Methanomicrobiales	Methanomicrobiaceae	Methanofollis	Methanofollis ethanolicus
Archaea	2721755897	unclassified	unclassified	unclassified	unclassified	unclassified	unclassified
Archaea	2740891960	Thaumarchaeota	unclassified	unclassified	unclassified	unclassified	uncultured marine group I thaumarchaeote
Archaea	2654587885	Euryarchaeota	Halobacteria	Haloferacales	Halorubraceae	Halopenitus	Halopenitus persicus
Archaea	2795385302	Euryarchaeota	Halobacteria	Halobacteriales	Halobacteriaceae	unclassified	unclassified
Archaea	2671180346	Euryarchaeota	Methanomicrobia	Methanosarcinales	Methanosarcinaceae	Methanosarcina	Methanosarcina mazei
Archaea	2524023105	Crenarchaeota	unclassified	unclassified	unclassified	unclassified	crenarchaeote SCGC AAA288-P18
Archaea	2634166754	Thaumarchaeota	unclassified	unclassified	unclassified	unclassified	Thaumarchaeota archaeon SCGC AAA286-D17
Archaea	2795385322	Euryarchaeota	Halobacteria	Halobacteriales	Halobacteriaceae	unclassified	unclassified
Archaea	2728369532	Crenarchaeota	Thermoprotei	Sulfolobales	Sulfolobaceae	Sulfolobus	Sulfolobus islandicus
Archaea	2684622838	Thaumarchaeota	unclassified	unclassified	unclassified	unclassified	Thaumarchaeota archaeon SCGC AC-337_F14
Archaea	2708742545	Euryarchaeota	unclassified	unclassified	unclassified	unclassified	Euryarchaeota archaeon RBG_13_61_15
Archaea	2645728132	Euryarchaeota	unclassified	unclassified	unclassified	unclassified	Euryarchaeota archaeon JGI MDM2 SSWsed-3-L11
Archaea	2264265222	Euryarchaeota	unclassified	unclassified	unclassified	unclassified	Euryarchaeota archaeon JGI 0000059-C15
Archaea	2667527222	Euryarchaeota	Thermoplasmata	Methanomassiliicoccales	unclassified	unclassified	Methanomassiliicoccales archaeon RumEn M2
Archaea	2816332101	Euryarchaeota	Halobacteria	Halobacteriales	Halobacteriaceae	Halobacterium	Halobacterium sp.
Archaea	2524614503	unclassified	unclassified	unclassified	unclassified	unclassified	unclassified
Archaea	2770939405	Crenarchaeota	Thermoprotei	Sulfolobales	Sulfolobaceae	unclassified	unclassified
Archaea	2698536779	Candidatus Parvarchaeota	unclassified	unclassified	unclassified	unclassified	unclassified
Archaea	2502545036	Thaumarchaeota	unclassified	Nitrosopumilales	Nitrosopumilaceae	Nitrosopumilus	uncultured Candidatus Nitrosopumilus sp.
Archaea	2627853658	Euryarchaeota	Methanomicrobia	Methanosarcinales	Methanosarcinaceae	Methanosarcina	Methanosarcina sp. WH1
Archaea	2795385391	Euryarchaeota	Halobacteria	Haloferacales	Halorubraceae	Halolamina	unclassified
Archaea	2791354750	Thaumarchaeota	unclassified	Nitrosopumilales	Nitrosopumilaceae	Nitrosopumilus	Nitrosopumilus sp.
Archaea	2728369331	Euryarchaeota	Archaeoglobi	Archaeoglobales	Archaeoglobaceae	Archaeoglobus	Archaeoglobus sp. JdFR-34
Archaea	2770939352	Crenarchaeota	unclassified	unclassified	unclassified	unclassified	unclassified
Archaea	2627853861	Euryarchaeota	Methanomicrobia	Methanosarcinales	Methanosarcinaceae	Methanosarcina	Methanosarcina mazei
Archaea	2524023128	Crenarchaeota	unclassified	unclassified	unclassified	unclassified	crenarchaeote SCGC AAA288-K05
Archaea	2648501541	Thaumarchaeota	unclassified	unclassified	unclassified	unclassified	Thaumarchaeota archaeon SCGC AB-663-N18
Archaea	2524023098	Crenarchaeota	unclassified	unclassified	unclassified	unclassified	crenarchaeote SCGC AAA288-M04
Archaea	2791354985	Crenarchaeota	Thermoprotei	Thermoproteales	Thermoproteaceae	Vulcanisaeta	Vulcanisaeta thermophila
Archaea	2593339206	Thaumarchaeota	unclassified	unclassified	unclassified	unclassified	unclassified
Archaea	2675903577	Euryarchaeota	unclassified	unclassified	unclassified	unclassified	candidate division MSBL1 archaeon SCGC-AAA259D18
Archaea	2651870298	Euryarchaeota	Candidatus Poseidoniia	Candidatus Poseidoniales	unclassified	unclassified	unclassified
Archaea	2808606696	Euryarchaeota	Archaeoglobi	Archaeoglobales	Archaeoglobaceae	Geoglobus	Geoglobus ahangari
Archaea	2502082094	Euryarchaeota	Halobacteria	Halobacteriales	Halobacteriaceae	unclassified	uncultured haloarchaeon
Archaea	2728369318	Euryarchaeota	Methanomicrobia	unclassified	unclassified	unclassified	Methanomicrobia archaeon JdFR-19
Archaea	2698536785	Candidatus Parvarchaeota	unclassified	unclassified	unclassified	unclassified	unclassified
Archaea	2706794887	Euryarchaeota	Methanomicrobia	Methanosarcinales	Methanosarcinaceae	Methanohalophilus	Methanohalophilus portucalensis
Archaea	2795385351	Euryarchaeota	Halobacteria	Halobacteriales	Halobacteriaceae	unclassified	unclassified
Archaea	2654587572	Euryarchaeota	Halobacteria	Haloferacales	Halorubraceae	Halolamina	Halolamina pelagica
Archaea	2770939341	Crenarchaeota	unclassified	unclassified	unclassified	unclassified	unclassified
Archaea	641228483	Crenarchaeota	Thermoprotei	Thermoproteales	Thermoproteaceae	Caldivirga	Caldivirga maquilingensis
Archaea	2651870037	Euryarchaeota	unclassified	unclassified	unclassified	unclassified	unclassified
Archaea	2811995113	unclassified	unclassified	unclassified	unclassified	unclassified	Candidatus Pacearchaeota archaeon
Archaea	2785510942	Candidatus Diapherotrites	unclassified	unclassified	unclassified	unclassified	Candidatus Diapherotrites archaeon CG10_big_fil_rev_8_21_14_0_10_31_34
Archaea	2524023089	Euryarchaeota	Methanobacteria	Methanobacteriales	Methanobacteriaceae	Methanobrevibacter	Methanobrevibacter ruminantium
Archaea	2740891979	Euryarchaeota	unclassified	unclassified	unclassified	unclassified	Euryarchaeota archaeon SG8-5
Archaea	2786546194	Candidatus Bathyarchaeota	unclassified	unclassified	unclassified	unclassified	Candidatus Bathyarchaeota archaeon
Archaea	2684622718	Crenarchaeota	Thermoprotei	Sulfolobales	Sulfolobaceae	Sulfolobus	Sulfolobus acidocaldarius
Archaea	2718217643	Thaumarchaeota	unclassified	unclassified	unclassified	unclassified	unclassified
Archaea	2660238053	Euryarchaeota	Methanomicrobia	Methanosarcinales	Methanosarcinaceae	Methanosarcina	Methanosarcina mazei
Archaea	2522125042	Crenarchaeota	Thermoprotei	Thermoproteales	Thermoproteaceae	unclassified	unclassified
Archaea	2514885039	Crenarchaeota	Thermoprotei	Sulfolobales	unclassified	unclassified	unclassified
Archaea	2770939332	unclassified	unclassified	unclassified	unclassified	unclassified	unclassified
Archaea	2740891983	Euryarchaeota	unclassified	unclassified	unclassified	unclassified	Euryarchaeota archaeon SM23-78
Archaea	2651870041	Euryarchaeota	unclassified	unclassified	unclassified	unclassified	unclassified
Archaea	2554235495	Euryarchaeota	Halobacteria	Halobacteriales	Halococcaceae	Halococcus	Halococcus saccharolyticus
Archaea	2681813118	Euryarchaeota	Methanomicrobia	Methanosarcinales	Methanosarcinaceae	Methanosarcina	Methanosarcina mazei
Archaea	2513237068	Crenarchaeota	unclassified	unclassified	unclassified	unclassified	crenarchaeote SCGC AAA007-N19
Archaea	2734482124	Nanoarchaeota	unclassified	unclassified	unclassified	unclassified	unclassified
Archaea	2785510821	unclassified	unclassified	unclassified	unclassified	unclassified	Candidatus Pacearchaeota archaeon CG_4_9_14_3_um_filter_30_11
Archaea	2619618954	Thaumarchaeota	unclassified	unclassified	unclassified	unclassified	Aigarchaeota archaeon
Archaea	2630968656	Thaumarchaeota	unclassified	unclassified	unclassified	unclassified	Marine Group I thaumarchaeote SCGC RSA3
Archaea	2698536772	Candidatus Micrarchaeota	unclassified	unclassified	unclassified	unclassified	unclassified
Archaea	2778261324	Euryarchaeota	unclassified	unclassified	unclassified	unclassified	Euryarchaeota archaeon
Archaea	2785511160	Candidatus Woesearchaeota	unclassified	unclassified	unclassified	unclassified	Candidatus Woesearchaeota archaeon CG08_land_8_20_14_0_20_43_7
Archaea	2706794841	Thaumarchaeota	unclassified	Nitrosopumilales	unclassified	unclassified	unclassified
Archaea	2619618990	Euryarchaeota	Halobacteria	Haloferacales	Haloferacaceae	Halogranum	Halogranum rubrum
Archaea	638154507	Euryarchaeota	Methanopyri	Methanopyrales	Methanopyraceae	Methanopyrus	Methanopyrus kandleri
Archaea	2671180774	Euryarchaeota	Methanomicrobia	Methanosarcinales	Methanosarcinaceae	Methanosarcina	Methanosarcina mazei
Archaea	2795385363	Euryarchaeota	Halobacteria	unclassified	unclassified	unclassified	unclassified
Archaea	2639762676	Euryarchaeota	unclassified	unclassified	unclassified	unclassified	unclassified
Archaea	2770939360	Crenarchaeota	unclassified	unclassified	unclassified	unclassified	unclassified
Archaea	2740891897	Thaumarchaeota	unclassified	unclassified	unclassified	unclassified	uncultured marine group I thaumarchaeote
Archaea	650716080	Euryarchaeota	Thermococci	Thermococcales	Thermococcaceae	Pyrococcus	Pyrococcus yayanosii
Archaea	2728369221	Euryarchaeota	Halobacteria	Halobacteriales	Halobacteriaceae	Natronoarchaeum	Natronoarchaeum philippinense
Archaea	2698536753	Candidatus Micrarchaeota	unclassified	unclassified	unclassified	unclassified	unclassified
Archaea	2698536766	Candidatus Micrarchaeota	unclassified	unclassified	unclassified	unclassified	unclassified
Archaea	2773858058	Crenarchaeota	Thermoprotei	Desulfurococcales	Pyrodictiaceae	Pyrodictium	Pyrodictium delaneyi
Archaea	2740891987	Euryarchaeota	Thermoplasmata	Thermoplasmatales	unclassified	unclassified	Thermoplasmatales archaeon SG8-52-1
Archaea	2785510803	unclassified	unclassified	unclassified	unclassified	unclassified	Candidatus Pacearchaeota archaeon CG1_02_35_32
Archaea	2617271223	Euryarchaeota	Halobacteria	Haloferacales	Haloferacaceae	Halobellus	Halobellus rufus
Archaea	2770939439	Crenarchaeota	Thermoprotei	Acidilobales	Caldisphaeraceae	Caldisphaera	unclassified
Archaea	2728369546	Euryarchaeota	Methanomicrobia	Methanosarcinales	unclassified	unclassified	Methanosarcinales archaeon Methan_04
Archaea	2799112920	Euryarchaeota	Methanobacteria	Methanobacteriales	Methanobacteriaceae	Methanobrevibacter	uncultured Methanobrevibacter sp.
Archaea	2700988735	Candidatus Verstraetearchaeota	Candidatus Methanomethylia	Candidatus Methanomethyliales	Candidatus Methanomethyliaceae	Candidatus Methanomethylicus	Candidatus Methanomethylicus mesodigestum
Archaea	2264867017	Thaumarchaeota	unclassified	unclassified	unclassified	Candidatus Caldiarchaeum	Candidatus Caldiarchaeum subterraneum
Archaea	2728369329	Euryarchaeota	Archaeoglobi	Archaeoglobales	Archaeoglobaceae	Archaeoglobus	Archaeoglobus sp. JdFR-23
Archaea	2513020042	Thaumarchaeota	unclassified	Nitrosopumilales	Nitrosopumilaceae	Nitrosopumilus	uncultured Candidatus Nitrosopumilus sp.
Archaea	2740891992	Euryarchaeota	Thermoplasmata	Thermoplasmatales	unclassified	unclassified	Thermoplasmatales archaeon SG8-52-4
Archaea	2802429334	Euryarchaeota	Halobacteria	Haloferacales	Halorubraceae	Halopenitus	Halopenitus persicus
Archaea	2554235500	Euryarchaeota	Halobacteria	Haloferacales	Haloferacaceae	Haloferax	Haloferax larsenii
Archaea	2681813124	Euryarchaeota	Methanomicrobia	Methanosarcinales	Methanosarcinaceae	Methanosarcina	Methanosarcina mazei
Archaea	2521172719	Euryarchaeota	Thermococci	Thermococcales	Thermococcaceae	Pyrococcus	Pyrococcus sp. ST04
Archaea	2548876771	Crenarchaeota	Thermoprotei	Sulfolobales	Sulfolobaceae	Sulfolobus	Sulfolobus islandicus
Archaea	2660238812	Euryarchaeota	unclassified	unclassified	unclassified	unclassified	Euryarchaeota archaeon SCGC AC-312_N17
Archaea	2508501105	Euryarchaeota	Methanomicrobia	Methanomicrobiales	Methanoregulaceae	Methanoregula	Methanoregula formicica
Archaea	2548876773	Crenarchaeota	Thermoprotei	Sulfolobales	Sulfolobaceae	Sulfolobus	Sulfolobus islandicus
Archaea	2681813007	Euryarchaeota	Methanomicrobia	Methanomicrobiales	Methanomicrobiaceae	Methanogenium	Methanogenium cariaci
Archaea	2690315630	Crenarchaeota	Thermoprotei	Sulfolobales	Sulfolobaceae	Acidianus	unclassified
Archaea	2517572171	Thaumarchaeota	unclassified	unclassified	unclassified	unclassified	Thaumarchaeota archaeon SCGC AB-539-E09
Archaea	2684622705	Crenarchaeota	Thermoprotei	Sulfolobales	Sulfolobaceae	Sulfolobus	Sulfolobus acidocaldarius
Archaea	2264867228	Thaumarchaeota	unclassified	unclassified	unclassified	unclassified	Aigarchaeota archaeon SCGC AAA471-A16
Archaea	2718217671	Candidatus Bathyarchaeota	unclassified	unclassified	unclassified	unclassified	unclassified
Archaea	2264867073	Nanoarchaeota	unclassified	unclassified	unclassified	unclassified	Nanoarchaeota archaeon SCGC AAA011-L15
Archaea	2700988731	Candidatus Verstraetearchaeota	Candidatus Methanomethylia	Candidatus Methanomethyliales	Candidatus Methanomethyliaceae	Candidatus Methanosuratus	Candidatus Methanosuratus petracarbonis
Archaea	2799112206	Euryarchaeota	Methanomicrobia	Methanomicrobiales	Methanoregulaceae	Methanoregula	unclassified
Archaea	2609459638	Euryarchaeota	unclassified	unclassified	unclassified	unclassified	unclassified
Archaea	2758568025	Euryarchaeota	Thermococci	Thermococcales	Thermococcaceae	Thermococcus	Thermococcus pacificus
Archaea	2627854092	Thaumarchaeota	unclassified	Nitrosopumilales	Nitrosopumilaceae	Nitrosopumilus	Nitrosopumilus adriaticus
Archaea	2517287030	Euryarchaeota	Halobacteria	Haloferacales	Haloferacaceae	Haloplanus	Haloplanus natans
Archaea	2554235507	Euryarchaeota	Halobacteria	Haloferacales	Haloferacaceae	Halogeometricum	Halogeometricum pallidum
Archaea	2547132058	Euryarchaeota	Methanobacteria	Methanobacteriales	Methanobacteriaceae	Methanobrevibacter	Methanobrevibacter smithii
Archaea	650716096	Euryarchaeota	Thermococci	Thermococcales	Thermococcaceae	Thermococcus	Thermococcus barophilus
Archaea	640069316	Euryarchaeota	Methanococci	Methanococcales	Methanococcaceae	Methanococcus	Methanococcus maripaludis
Archaea	2708742552	Thaumarchaeota	unclassified	unclassified	unclassified	unclassified	Thaumarchaeota archaeon RBG_16_49_8
Archaea	2811994916	Candidatus Verstraetearchaeota	unclassified	unclassified	unclassified	unclassified	unclassified
Archaea	2788500553	Euryarchaeota	Halobacteria	Haloferacales	Halorubraceae	Halorubrum	Halorubrum sp. C191
Archaea	2739367732	Euryarchaeota	Thermoplasmata	Thermoplasmatales	unclassified	unclassified	unclassified
Archaea	2690315683	Euryarchaeota	Halobacteria	Haloferacales	Haloferacaceae	Haloprofundus	Haloprofundus marisrubri
Archaea	2657245311	Thaumarchaeota	unclassified	unclassified	unclassified	unclassified	Thaumarchaeota archaeon SCGC AC-312_G04
Archaea	2740891978	Candidatus Thorarchaeota	unclassified	unclassified	unclassified	unclassified	Candidatus Thorarchaeota archaeon SMTZ-45
Archaea	2842053593	Euryarchaeota	Methanomicrobia	Methanosarcinales	unclassified	unclassified	unclassified
Archaea	2773857641	Crenarchaeota	unclassified	unclassified	unclassified	unclassified	unclassified
Archaea	2785511144	Candidatus Woesearchaeota	unclassified	unclassified	unclassified	unclassified	Candidatus Woesearchaeota archaeon CG10_big_fil_rev_8_21_14_0_10_33_12
Archaea	2721755432	Crenarchaeota	Thermoprotei	Desulfurococcales	Desulfurococcaceae	Aeropyrum	unclassified
Archaea	2518645523	Thaumarchaeota	unclassified	unclassified	unclassified	unclassified	Aigarchaeota archaeon SCGC AAA471-B22
Archaea	2684622721	Crenarchaeota	Thermoprotei	Sulfolobales	Sulfolobaceae	Sulfolobus	Sulfolobus acidocaldarius
Archaea	2264867063	Nanoarchaeota	unclassified	unclassified	unclassified	unclassified	Nanoarchaeota archaeon SCGC AAA011-D5
Archaea	2795385312	Euryarchaeota	Halobacteria	Halobacteriales	Halobacteriaceae	unclassified	unclassified
Archaea	2565956544	Euryarchaeota	Methanomicrobia	Methanosarcinales	unclassified	unclassified	unclassified
Archaea	2681813380	Euryarchaeota	Halobacteria	Haloferacales	Haloferacaceae	Haloferax	Haloferax sp. Q22
Archaea	2645728131	Euryarchaeota	unclassified	unclassified	unclassified	unclassified	Euryarchaeota archaeon JGI MDM2 SSWsed-3-L11
Archaea	2681813400	Euryarchaeota	unclassified	unclassified	unclassified	unclassified	candidate division MSBL1 archaeon SCGC-AAA259I09
Archaea	650716055	Euryarchaeota	Methanococci	Methanococcales	Methanococcaceae	Methanothermococcus	Methanothermococcus okinawensis
Archaea	2775507284	Euryarchaeota	Methanomicrobia	Methanomicrobiales	Methanoregulaceae	Methanolinea	Methanolinea tarda
Archaea	2758568020	Euryarchaeota	Thermococci	Thermococcales	Thermococcaceae	Thermococcus	Thermococcus chitonophagus
Archaea	2786546489	Thaumarchaeota	unclassified	unclassified	unclassified	unclassified	Thaumarchaeota archaeon
Archaea	2770939652	unclassified	unclassified	unclassified	unclassified	unclassified	unclassified
Archaea	2684622707	Crenarchaeota	Thermoprotei	Sulfolobales	Sulfolobaceae	Sulfolobus	Sulfolobus acidocaldarius
Archaea	2795385330	Euryarchaeota	Halobacteria	Halobacteriales	Halobacteriaceae	unclassified	unclassified
Archaea	2634166507	Euryarchaeota	Archaeoglobi	Archaeoglobales	Archaeoglobaceae	Geoglobus	Geoglobus acetivorans
Archaea	2639762639	Euryarchaeota	Halobacteria	Haloferacales	Haloferacaceae	Haloferax	Haloferax larsenii
Archaea	2756170193	Euryarchaeota	Halobacteria	Haloferacales	Haloferacaceae	Haloferax	Haloferax namakaokahaiae
Archaea	2684622700	Crenarchaeota	Thermoprotei	Sulfolobales	Sulfolobaceae	Sulfolobus	Sulfolobus acidocaldarius
Archaea	2681813396	Euryarchaeota	unclassified	unclassified	unclassified	unclassified	candidate division MSBL1 archaeon SCGC-AAA259D14
Archaea	2785511284	Candidatus Micrarchaeota	unclassified	unclassified	unclassified	unclassified	Candidatus Micrarchaeota archaeon CG11_big_fil_rev_8_21_14_0_20_47_5
Archaea	2524023101	Crenarchaeota	unclassified	unclassified	unclassified	unclassified	crenarchaeote SCGC AAA288-N23
Archaea	2724679704	Euryarchaeota	Halobacteria	Haloferacales	Halorubraceae	Halorubrum	Halorubrum chaoviator
Archaea	2263328037	Euryarchaeota	Candidatus Poseidoniia	Candidatus Poseidoniales	unclassified	unclassified	Marine group II euryarchaeote SCGC AAA288-C18
Archaea	2795385306	Euryarchaeota	Halobacteria	Natrialbales	Natrialbaceae	unclassified	unclassified
Archaea	643692047	Crenarchaeota	Thermoprotei	Sulfolobales	Sulfolobaceae	Sulfolobus	Sulfolobus islandicus
Archaea	2718217702	Thaumarchaeota	Nitrososphaeria	Nitrososphaerales	Nitrososphaeraceae	Candidatus Nitrosocosmicus	Candidatus Nitrosocosmicus exaquare
Archaea	638154511	Nanoarchaeota	unclassified	Nanoarchaeales	Nanoarchaeaceae	Nanoarchaeum	Nanoarchaeum equitans
Archaea	2562617191	Euryarchaeota	Halobacteria	Halobacteriales	Haloarculaceae	Halorhabdus	Halorhabdus tiamatea
Archaea	2554235485	Euryarchaeota	Halobacteria	Natrialbales	Natrialbaceae	Halovivax	Halovivax asiaticus
Archaea	2558309099	unclassified	unclassified	unclassified	unclassified	unclassified	archaeon SCGC AB-215-J19
Archaea	2630968650	Thaumarchaeota	unclassified	unclassified	unclassified	Candidatus Nitrosotenuis	Candidatus Nitrosotenuis cloacae
Archaea	2505313007	Crenarchaeota	Thermoprotei	Thermoproteales	Thermoproteaceae	unclassified	unclassified
Archaea	2651870089	unclassified	unclassified	unclassified	unclassified	unclassified	unclassified
Archaea	2785510798	unclassified	unclassified	unclassified	unclassified	unclassified	Candidatus Pacearchaeota archaeon CG1_02_39_14
Archaea	2547132065	Euryarchaeota	Methanobacteria	Methanobacteriales	Methanobacteriaceae	Methanobrevibacter	Methanobrevibacter smithii
Archaea	2785511289	Candidatus Micrarchaeota	unclassified	unclassified	unclassified	unclassified	Candidatus Micrarchaeota archaeon CG10_big_fil_rev_8_21_14_0_10_54_18
Archaea	2770939399	Crenarchaeota	Thermoprotei	Sulfolobales	unclassified	unclassified	unclassified
Archaea	2681812990	Euryarchaeota	Thermococci	Thermococcales	Thermococcaceae	Thermococcus	Thermococcus guaymasensis
Archaea	2522572148	Crenarchaeota	Thermoprotei	Thermoproteales	Thermoproteaceae	Pyrobaculum	Pyrobaculum sp. WP30
Archaea	2522572143	Euryarchaeota	unclassified	unclassified	unclassified	unclassified	unclassified
Archaea	2554235493	Euryarchaeota	Halobacteria	Natrialbales	Natrialbaceae	Natronococcus	Natronococcus jeotgali
Archaea	2654588083	Candidatus Bathyarchaeota	unclassified	unclassified	unclassified	unclassified	miscellaneous Crenarchaeota group-15 archaeon DG-45
Archaea	2522125039	Crenarchaeota	Thermoprotei	Thermoproteales	Thermoproteaceae	unclassified	unclassified
Archaea	2795385345	Euryarchaeota	Halobacteria	Halobacteriales	Halobacteriaceae	unclassified	unclassified
Archaea	2698536781	Candidatus Parvarchaeota	unclassified	unclassified	unclassified	unclassified	unclassified
Archaea	2708742565	unclassified	unclassified	unclassified	unclassified	unclassified	Candidatus Pacearchaeota archaeon RBG_19FT_COMBO_34_9
Archaea	2740892000	Euryarchaeota	Thermoplasmata	Thermoplasmatales	Ferroplasmaceae	Ferroplasma	Ferroplasma acidiphilum
Archaea	2775507271	Euryarchaeota	Halobacteria	Haloferacales	Halorubraceae	Halorubrum	Halorubrum trapanicum
Archaea	2684622662	Euryarchaeota	Thermococci	Thermococcales	Thermococcaceae	Thermococcus	Thermococcus celericrescens
Archaea	2786546737	Thaumarchaeota	unclassified	Nitrosopumilales	unclassified	unclassified	Nitrosopumilales archaeon CG15_BIG_FIL_POST_REV_8_21_14_020_33_23
Archaea	2785510781	unclassified	unclassified	unclassified	unclassified	unclassified	archaeon CG_4_10_14_0_2_um_filter_Archaea_38_6
Archaea	2645727909	Euryarchaeota	Methanobacteria	Methanobacteriales	Methanobacteriaceae	Methanobacterium	Methanobacterium formicicum
Archaea	2811995090	unclassified	unclassified	unclassified	unclassified	unclassified	Candidatus Pacearchaeota archaeon
Archaea	2558860120	Euryarchaeota	Methanobacteria	Methanobacteriales	Methanobacteriaceae	Methanobrevibacter	Methanobrevibacter wolinii
Archaea	2684622504	Euryarchaeota	Methanomicrobia	Methanosarcinales	Methanosarcinaceae	Methanosarcina	Methanosarcina barkeri
Archaea	2667527618	Euryarchaeota	Methanomicrobia	Methanosarcinales	Methanosarcinaceae	Methanosarcina	Methanosarcina mazei
Archaea	2512875009	Euryarchaeota	Halobacteria	Haloferacales	Haloferacaceae	Haloquadratum	Haloquadratum sp. J07HQX50
Archaea	2524023106	Crenarchaeota	unclassified	unclassified	unclassified	unclassified	crenarchaeote SCGC AAA007-C21
Archaea	2681813470	Thaumarchaeota	unclassified	Nitrosopumilales	Nitrosopumilaceae	Nitrosopumilus	unclassified
Archaea	2773857646	Crenarchaeota	unclassified	unclassified	unclassified	unclassified	unclassified
Archaea	2634166697	Thaumarchaeota	unclassified	unclassified	unclassified	unclassified	Thaumarchaeota archaeon SCGC AD-259-M03
Archaea	2770939391	Crenarchaeota	Thermoprotei	Thermoproteales	Thermoproteaceae	unclassified	unclassified
Archaea	2785510776	unclassified	unclassified	unclassified	unclassified	unclassified	archaeon
Archaea	638154521	Euryarchaeota	Thermoplasmata	Thermoplasmatales	Thermoplasmataceae	Thermoplasma	Thermoplasma acidophilum
Archaea	2651870039	Euryarchaeota	unclassified	unclassified	unclassified	unclassified	unclassified
Archaea	651324018	Thaumarchaeota	unclassified	Nitrosopumilales	Nitrosopumilaceae	Nitrosarchaeum	Candidatus Nitrosarchaeum limnium
Archaea	2770939425	Thaumarchaeota	unclassified	unclassified	unclassified	unclassified	unclassified
Archaea	2770939336	Crenarchaeota	unclassified	unclassified	unclassified	unclassified	unclassified
Archaea	2799112880	Euryarchaeota	Methanobacteria	Methanobacteriales	Methanobacteriaceae	Methanosphaera	uncultured Methanosphaera sp.
Archaea	2786546742	Thaumarchaeota	unclassified	Nitrosopumilales	unclassified	unclassified	Nitrosopumilales archaeon CG_4_10_14_0_8_um_filter_34_8
Archaea	2663762650	Euryarchaeota	Methanomicrobia	Methanosarcinales	Methanosarcinaceae	Methanosarcina	Methanosarcina mazei
Archaea	2693430071	Euryarchaeota	unclassified	unclassified	unclassified	unclassified	Euryarchaeota archaeon JGI CrystG Aug3-3-I21
Archaea	2785510790	unclassified	unclassified	unclassified	unclassified	unclassified	Candidatus Pacearchaeota archaeon CG10_big_fil_rev_8_21_14_0_10_32_42
Archaea	2558860254	Euryarchaeota	Thermococci	Thermococcales	Thermococcaceae	Thermococcus	Thermococcus paralvinellae
Archaea	2681813116	Euryarchaeota	Methanomicrobia	Methanosarcinales	Methanosarcinaceae	Methanosarcina	Methanosarcina mazei
Archaea	2785511152	Candidatus Woesearchaeota	unclassified	unclassified	unclassified	unclassified	Candidatus Woesearchaeota archaeon CG11_big_fil_rev_8_21_14_0_20_43_8
Archaea	2502957026	Thaumarchaeota	unclassified	unclassified	unclassified	unclassified	unclassified
Archaea	2785510778	unclassified	unclassified	unclassified	unclassified	unclassified	archaeon
Archaea	650377982	Crenarchaeota	Thermoprotei	Sulfolobales	Sulfolobaceae	Sulfolobus	Sulfolobus islandicus
Archaea	2785510779	unclassified	unclassified	unclassified	unclassified	unclassified	Candidatus Pacearchaeota archaeon CG10_big_fil_rev_8_21_14_0_10_35_219
Archaea	2695420318	Euryarchaeota	Halobacteria	Haloferacales	Halorubraceae	Halolamina	Halolamina sediminis
Archaea	2505313064	Crenarchaeota	Thermoprotei	Thermoproteales	Thermofilaceae	Thermofilum	unclassified
Archaea	2651870303	Euryarchaeota	Candidatus Poseidoniia	Candidatus Poseidoniales	unclassified	unclassified	unclassified
Archaea	649633040	Crenarchaeota	Thermoprotei	Desulfurococcales	Desulfurococcaceae	Desulfurococcus	Desulfurococcus mucosus
Archaea	2617270761	Euryarchaeota	Halobacteria	Haloferacales	Halorubraceae	Halorubrum	Halorubrum xinjiangense
Archaea	2663763547	Thaumarchaeota	unclassified	unclassified	unclassified	unclassified	Thaumarchaeota archaeon SCGC AD-308-D05
Archaea	2657245466	Euryarchaeota	Methanomicrobia	Methanosarcinales	Methanosarcinaceae	Methanosarcina	Methanosarcina mazei
Archaea	2554235475	Euryarchaeota	Halobacteria	Haloferacales	Halorubraceae	Halorubrum	Halorubrum aidingense
Archaea	2693429892	Euryarchaeota	Halobacteria	Halobacteriales	Haloarculaceae	Haloarcula	Haloarcula vallismortis
Archaea	2524023125	Crenarchaeota	unclassified	unclassified	unclassified	unclassified	crenarchaeote SCGC AAA288-E09
Archaea	2681813050	Euryarchaeota	Thermoplasmata	Thermoplasmatales	Ferroplasmaceae	Acidiplasma	Acidiplasma aeolicum
Archaea	2698536762	Candidatus Micrarchaeota	unclassified	unclassified	unclassified	unclassified	unclassified
Archaea	2681813114	Euryarchaeota	Methanomicrobia	Methanosarcinales	Methanosarcinaceae	Methanosarcina	Methanosarcina mazei
Archaea	2785511165	Candidatus Woesearchaeota	unclassified	unclassified	unclassified	unclassified	Candidatus Woesearchaeota archaeon CG10_big_fil_rev_8_21_14_0_10_37_12
Archaea	2778261132	Euryarchaeota	unclassified	unclassified	unclassified	unclassified	Euryarchaeota archaeon
Archaea	2681813393	Euryarchaeota	unclassified	unclassified	unclassified	unclassified	candidate division MSBL1 archaeon SCGC-AAA385M11
Archaea	2785510944	Candidatus Diapherotrites	unclassified	unclassified	unclassified	unclassified	Candidatus Diapherotrites archaeon CG_4_10_14_0_2_um_filter_31_5
Archaea	2786546190	Candidatus Micrarchaeota	unclassified	unclassified	unclassified	unclassified	Candidatus Micrarchaeota archaeon CG10_big_fil_rev_8_21_14_0_10_59_7
Archaea	640753036	Euryarchaeota	Methanococci	Methanococcales	Methanococcaceae	Methanococcus	Methanococcus vannielii
Archaea	2708742564	Euryarchaeota	unclassified	unclassified	unclassified	unclassified	Euryarchaeota archaeon RBG_19FT_COMBO_56_21
Archaea	638154508	Euryarchaeota	Methanomicrobia	Methanosarcinales	Methanosarcinaceae	Methanosarcina	Methanosarcina acetivorans
Archaea	2728369335	Euryarchaeota	Archaeoglobi	Archaeoglobales	Archaeoglobaceae	Archaeoglobus	Archaeoglobus sp. JdFR-38
Archaea	2770939359	Crenarchaeota	Thermoprotei	Desulfurococcales	Desulfurococcaceae	unclassified	unclassified
Archaea	2770939345	Thaumarchaeota	unclassified	unclassified	unclassified	unclassified	unclassified
Archaea	2512875008	Euryarchaeota	Halobacteria	Haloferacales	Halorubraceae	Halonotius	Halonotius sp. J07HN6
Archaea	2681813011	Crenarchaeota	Thermoprotei	Thermoproteales	Thermoproteaceae	Vulcanisaeta	Vulcanisaeta distributa
Archaea	2785510816	unclassified	unclassified	unclassified	unclassified	unclassified	archaeon (Candidatus Huberarchaea) CG_4_9_14_0_8_um_filter_31_21
Archaea	2802429616	Euryarchaeota	Halobacteria	Haloferacales	Halorubraceae	Halorubrum	Halorubrum ezzemoulense
Archaea	649633053	Euryarchaeota	Halobacteria	Haloferacales	Haloferacaceae	Halogeometricum	Halogeometricum borinquense
Archaea	2651870210	Thaumarchaeota	unclassified	unclassified	unclassified	Candidatus Nitrosopelagicus	unclassified
Archaea	2698536790	Candidatus Parvarchaeota	unclassified	unclassified	unclassified	unclassified	unclassified
Archaea	640753029	Crenarchaeota	Thermoprotei	Desulfurococcales	Desulfurococcaceae	Ignicoccus	Ignicoccus hospitalis
Archaea	2785510811	unclassified	unclassified	unclassified	unclassified	unclassified	Candidatus Pacearchaeota archaeon CG_4_9_14_3_um_filter_31_7
Archaea	2506520034	Euryarchaeota	Halobacteria	Natrialbales	Natrialbaceae	Halopiger	Halopiger xanaduensis
Archaea	2718217704	Euryarchaeota	Halobacteria	Halobacteriales	Halobacteriaceae	Halodesulfurarchaeum	Halodesulfurarchaeum formicicum
Archaea	2700988671	Thaumarchaeota	unclassified	unclassified	unclassified	unclassified	Thaumarchaeota archaeon SCGC AC-337_C08
Archaea	2681813406	Euryarchaeota	unclassified	unclassified	unclassified	unclassified	candidate division MSBL1 archaeon SCGC-AAA261C02
Archaea	2814123256	Euryarchaeota	Methanococci	Methanococcales	Methanococcaceae	Methanococcus	Methanococcus maripaludis
Archaea	2684622711	Crenarchaeota	Thermoprotei	Sulfolobales	Sulfolobaceae	Sulfolobus	Sulfolobus acidocaldarius
Archaea	639633053	Crenarchaeota	Thermoprotei	Thermoproteales	Thermoproteaceae	Pyrobaculum	Pyrobaculum islandicum
Archaea	2684622629	Euryarchaeota	Halobacteria	Halobacteriales	Halobacteriaceae	Halalkalicoccus	Halalkalicoccus paucihalophilus
Archaea	2684622738	Crenarchaeota	Thermoprotei	Sulfolobales	Sulfolobaceae	Sulfolobus	Sulfolobus acidocaldarius
Archaea	639633064	Crenarchaeota	Thermoprotei	Thermoproteales	Thermofilaceae	Thermofilum	Thermofilum pendens
Archaea	2728369311	Candidatus Geothermarchaeota	unclassified	unclassified	unclassified	unclassified	Candidatus Geothermarchaeota archaeon JdFR-13
Archaea	2648501566	Thaumarchaeota	unclassified	unclassified	unclassified	unclassified	uncultured thaumarchaeote
Archaea	651324076	Thaumarchaeota	unclassified	Nitrosopumilales	Nitrosopumilaceae	Nitrosarchaeum	Nitrosarchaeum koreense
Archaea	2721755439	Crenarchaeota	unclassified	unclassified	unclassified	unclassified	unclassified
Archaea	2264867224	Thaumarchaeota	unclassified	unclassified	unclassified	unclassified	Aigarchaeota archaeon SCGC AAA471-G05
Archaea	2728369547	Euryarchaeota	Methanomicrobia	Methanosarcinales	unclassified	unclassified	Methanosarcinales archaeon Methan_03
Archaea	2519103099	Euryarchaeota	Methanomicrobia	Methanosarcinales	Methanosarcinaceae	Methanolobus	Methanolobus psychrophilus
Archaea	2728369307	Euryarchaeota	Archaeoglobi	Archaeoglobales	Archaeoglobaceae	Archaeoglobus	Archaeoglobus sp. JdFR-39
Archaea	2681813009	Crenarchaeota	Thermoprotei	Thermoproteales	Thermoproteaceae	Vulcanisaeta	Vulcanisaeta distributa
Archaea	2576861808	Euryarchaeota	Methanomicrobia	Methanomicrobiales	Methanomicrobiaceae	Methanoculleus	Methanoculleus sp. MH98A
Archaea	2791355014	Euryarchaeota	Methanobacteria	Methanobacteriales	Methanobacteriaceae	Methanobacterium	Methanobacterium bryantii
Archaea	2551306705	Crenarchaeota	Thermoprotei	Sulfolobales	unclassified	unclassified	unclassified
Archaea	2799112913	Euryarchaeota	Methanobacteria	Methanobacteriales	Methanobacteriaceae	Methanobrevibacter	uncultured Methanobrevibacter sp.
Archaea	644736412	Euryarchaeota	Thermococci	Thermococcales	Thermococcaceae	Thermococcus	Thermococcus sibiricus
Archaea	2795385308	Euryarchaeota	Nanohaloarchaea	unclassified	unclassified	unclassified	unclassified
Archaea	2630968669	Euryarchaeota	Methanomicrobia	Methanosarcinales	Methanosarcinaceae	Methanosarcina	Methanosarcina barkeri
Archaea	2698536776	Candidatus Micrarchaeota	unclassified	unclassified	unclassified	unclassified	unclassified
Archaea	2627853629	Euryarchaeota	Methanomicrobia	Methanosarcinales	Methanosarcinaceae	Methanosarcina	Methanosarcina sp. Kolksee
Archaea	2667528009	Euryarchaeota	Methanomicrobia	Methanosarcinales	Methanosarcinaceae	Methanosarcina	Methanosarcina mazei
Archaea	2510065051	Euryarchaeota	Halobacteria	Natrialbales	Natrialbaceae	Halostagnicola	Halostagnicola larsenii
Archaea	2757320861	Euryarchaeota	Methanopyri	Methanopyrales	Methanopyraceae	Methanopyrus	Methanopyrus sp. KOL6
Archaea	2791355068	Euryarchaeota	Halobacteria	Haloferacales	Halorubraceae	Halorubrum	Halorubrum sp. Eb13
Archaea	2716884885	Thaumarchaeota	unclassified	unclassified	unclassified	unclassified	Thaumarchaeota archaeon SCGC AC-337_F14
Archaea	2663763517	Euryarchaeota	Methanomicrobia	Methanosarcinales	Methanosarcinaceae	Methanosarcina	Methanosarcina mazei
Archaea	2596583669	Euryarchaeota	Halobacteria	Halobacteriales	Halobacteriaceae	Halobacterium	Halobacterium salinarum
Archaea	2740891964	Thaumarchaeota	unclassified	unclassified	unclassified	unclassified	uncultured marine group I thaumarchaeote
Archaea	2554235499	Euryarchaeota	Halobacteria	Haloferacales	Haloferacaceae	Haloferax	Haloferax prahovense
Archaea	2811994911	Euryarchaeota	Methanomicrobia	Methanosarcinales	Methanotrichaceae	Methanothrix	unclassified
Archaea	2651870206	Thaumarchaeota	unclassified	unclassified	unclassified	Candidatus Nitrosopelagicus	unclassified
Archaea	2795385336	Euryarchaeota	Halobacteria	Halobacteriales	Halobacteriaceae	unclassified	unclassified
Archaea	2617270928	Euryarchaeota	Halobacteria	Haloferacales	Haloferacaceae	Halogranum	Halogranum amylolyticum
Archaea	2728369538	Euryarchaeota	Halobacteria	Halobacteriales	Halobacteriaceae	Haladaptatus	Haladaptatus sp. W1
Archaea	2785511040	Candidatus Aenigmarchaeota	unclassified	unclassified	unclassified	unclassified	Candidatus Aenigmarchaeota archaeon CG_4_8_14_3_um_filter_37_24
Archaea	2663763570	Thaumarchaeota	unclassified	unclassified	unclassified	unclassified	Thaumarchaeota archaeon SCGC AC-312_M21
Archaea	2537561867	Euryarchaeota	Halobacteria	Haloferacales	Haloferacaceae	Haloferax	Haloferax sp. ATCC BAA-644
Archaea	2547132057	Euryarchaeota	Methanobacteria	Methanobacteriales	Methanobacteriaceae	Methanobrevibacter	Methanobrevibacter smithii
Archaea	2795385311	Euryarchaeota	Halobacteria	Halobacteriales	Halobacteriaceae	unclassified	unclassified
Archaea	2728369526	Thaumarchaeota	unclassified	Nitrosopumilales	Nitrosopumilaceae	Nitrosopumilus	Nitrosopumilus sp. AR
Archaea	2645728163	Euryarchaeota	unclassified	unclassified	unclassified	unclassified	unclassified
Archaea	2579779048	Thaumarchaeota	unclassified	unclassified	unclassified	Candidatus Nitrosotenuis	Candidatus Nitrosotenuis chungbukensis
Archaea	2778261327	Euryarchaeota	unclassified	unclassified	unclassified	unclassified	Euryarchaeota archaeon
Archaea	2512875010	Euryarchaeota	Halobacteria	Halobacteriales	unclassified	unclassified	halophilic archaeon J07HX5
Archaea	2609459700	Euryarchaeota	Candidatus Poseidoniia	Candidatus Poseidoniales	unclassified	unclassified	unclassified
Archaea	2785510787	unclassified	unclassified	unclassified	unclassified	unclassified	Candidatus Pacearchaeota archaeon CG06_land_8_20_14_3_00_35_12
Archaea	2718217640	Euryarchaeota	Halobacteria	Natrialbales	Natrialbaceae	Natronolimnobius	Natronolimnobius aegyptiacus
Archaea	2786546689	Candidatus Altiarchaeota	unclassified	Candidatus Altiarchaeales	unclassified	Candidatus Altiarchaeum	Candidatus Altiarchaeum sp. CG_4_8_14_3_um_filter_33_2054
Archaea	2770939368	Crenarchaeota	Thermoprotei	Thermoproteales	Thermoproteaceae	Thermoproteus	unclassified
Archaea	2773857645	Candidatus Verstraetearchaeota	unclassified	unclassified	unclassified	unclassified	unclassified
Archaea	2264265212	Crenarchaeota	unclassified	unclassified	unclassified	unclassified	crenarchaeote JGI 0000014-M18
Archaea	2654588099	Euryarchaeota	Hadesarchaea	unclassified	unclassified	unclassified	Hadesarchaea archaeon DG-33
Archaea	2700988660	Thaumarchaeota	unclassified	unclassified	unclassified	unclassified	Thaumarchaeota archaeon SCGC AD-305-J10
Archaea	2626541593	Thaumarchaeota	unclassified	unclassified	unclassified	unclassified	unclassified
Archaea	2508501019	Euryarchaeota	Halobacteria	Haloferacales	Haloferacaceae	Haloferax	Haloferax mediterranei
Archaea	2785510786	unclassified	unclassified	unclassified	unclassified	unclassified	archaeon CG07_land_8_20_14_0_80_38_8
Archaea	2795385343	Euryarchaeota	Halobacteria	Halobacteriales	Halobacteriaceae	unclassified	unclassified
Archaea	2724679893	Euryarchaeota	Thermoplasmata	unclassified	unclassified	unclassified	Thermoplasmata archaeon
Archaea	643348540	Crenarchaeota	Thermoprotei	Desulfurococcales	Desulfurococcaceae	Desulfurococcus	Desulfurococcus amylolyticus
Archaea	2786546547	Euryarchaeota	Hadesarchaea	unclassified	unclassified	unclassified	Hadesarchaea archaeon CG08_land_8_20_14_0_20_51_8
Archaea	2698536783	Candidatus Parvarchaeota	unclassified	unclassified	unclassified	unclassified	unclassified
Archaea	2721755893	Candidatus Aenigmarchaeota	unclassified	unclassified	unclassified	unclassified	unclassified
Archaea	2576861458	Euryarchaeota	Halobacteria	Haloferacales	Haloferacaceae	Haloferax	Haloferax mediterranei
Archaea	2785511278	Candidatus Micrarchaeota	unclassified	unclassified	unclassified	unclassified	Candidatus Micrarchaeota archaeon CG1_02_60_51
Archaea	2806310721	Euryarchaeota	Methanomicrobia	Methanosarcinales	Methanosarcinaceae	Methanohalophilus	Methanohalophilus portucalensis
Archaea	2264867020	Euryarchaeota	unclassified	unclassified	unclassified	unclassified	euryarchaeote SCGC AAA261-E04
Archaea	2799112912	Euryarchaeota	Methanobacteria	Methanobacteriales	Methanobacteriaceae	Methanobrevibacter	uncultured Methanobrevibacter sp.
Archaea	2574179750	Crenarchaeota	unclassified	unclassified	unclassified	unclassified	unclassified
Archaea	2663763571	Thaumarchaeota	unclassified	unclassified	unclassified	unclassified	Thaumarchaeota archaeon SCGC AC-312_M21
Archaea	2770939382	unclassified	unclassified	unclassified	unclassified	unclassified	unclassified
Archaea	2740891990	Candidatus Heimdallarchaeota	unclassified	unclassified	unclassified	unclassified	Candidatus Heimdallarchaeota archaeon AB_125
Archaea	2758568029	Euryarchaeota	Thermococci	Thermococcales	Thermococcaceae	Thermococcus	Thermococcus sp. P6
Archaea	2648501537	Thaumarchaeota	unclassified	unclassified	unclassified	unclassified	Thaumarchaeota archaeon SCGC AB-663-F14
Archaea	2681813131	Euryarchaeota	Methanomicrobia	Methanosarcinales	Methanosarcinaceae	Methanosarcina	Methanosarcina mazei
Archaea	2731639152	Thaumarchaeota	unclassified	Nitrosopumilales	Nitrosopumilaceae	Nitrosopumilus	uncultured Candidatus Nitrosopumilus sp.
Archaea	2681813123	Euryarchaeota	Methanomicrobia	Methanosarcinales	Methanosarcinaceae	Methanosarcina	Methanosarcina mazei
Archaea	2703719067	Euryarchaeota	Methanomicrobia	Methanosarcinales	Methanosarcinaceae	Methanohalophilus	Methanohalophilus euhalobius
Archaea	2770939396	Crenarchaeota	Thermoprotei	Sulfolobales	Sulfolobaceae	unclassified	unclassified
Archaea	2795385366	Euryarchaeota	Halobacteria	unclassified	unclassified	unclassified	unclassified
Archaea	2681813028	Euryarchaeota	Thermococci	Thermococcales	Thermococcaceae	Thermococcus	Thermococcus peptonophilus
Archaea	638154515	Euryarchaeota	Thermococci	Thermococcales	Thermococcaceae	Pyrococcus	Pyrococcus furiosus
Archaea	2524023200	unclassified	unclassified	unclassified	unclassified	unclassified	unclassified
Archaea	2522125033	Crenarchaeota	Thermoprotei	Sulfolobales	Sulfolobaceae	Metallosphaera	unclassified
Archaea	2264867248	Thaumarchaeota	unclassified	unclassified	unclassified	unclassified	Thaumarchaeota archaeon SCGC AB-179-E04
Archaea	2264265207	Euryarchaeota	unclassified	unclassified	unclassified	unclassified	euryarchaeote JGI 0000059-G05
Archaea	2506783052	Euryarchaeota	Halobacteria	Haloferacales	unclassified	unclassified	halophilic archaeon DL31
Archaea	2728369332	Euryarchaeota	Archaeoglobi	Archaeoglobales	Archaeoglobaceae	Archaeoglobus	Archaeoglobus sp. JdFR-29
Archaea	2693429957	Thaumarchaeota	unclassified	unclassified	unclassified	unclassified	Thaumarchaeota archaeon SCGC AC-312_E20
Archaea	2263082001	Thaumarchaeota	unclassified	unclassified	unclassified	unclassified	unclassified
Archaea	2524023113	Crenarchaeota	unclassified	unclassified	unclassified	unclassified	crenarchaeote SCGC AAA008-E17
Archaea	2645728044	Crenarchaeota	Thermoprotei	Sulfolobales	Sulfolobaceae	Metallosphaera	Metallosphaera sedula
Archaea	2513237067	Crenarchaeota	unclassified	unclassified	unclassified	unclassified	crenarchaeote SCGC AAA001-A19
Archaea	2731639230	Thaumarchaeota	unclassified	unclassified	unclassified	unclassified	uncultured marine group I thaumarchaeote
Archaea	2522125043	Crenarchaeota	Thermoprotei	Thermoproteales	Thermoproteaceae	unclassified	unclassified
Archaea	2602041910	Candidatus Parvarchaeota	unclassified	unclassified	unclassified	Candidatus Parvarchaeum	Candidatus Parvarchaeum acidophilus
Archaea	2724679620	Euryarchaeota	Thermoplasmata	Thermoplasmatales	unclassified	unclassified	Thermoplasmatales archaeal group 2 archaeon JGI 02_J17
Archaea	2770939361	Crenarchaeota	Thermoprotei	Desulfurococcales	Desulfurococcaceae	unclassified	unclassified
Archaea	2799112906	Euryarchaeota	Methanobacteria	Methanobacteriales	Methanobacteriaceae	Methanobrevibacter	uncultured Methanobrevibacter sp.
Archaea	2540341105	Euryarchaeota	Methanomicrobia	Methanomicrobiales	Methanomicrobiaceae	Methanoculleus	Methanoculleus bourgensis
Archaea	2728369542	Crenarchaeota	Thermoprotei	Desulfurococcales	Pyrodictiaceae	Pyrodictium	Pyrodictium occultum
Archaea	2684622734	Crenarchaeota	Thermoprotei	Sulfolobales	Sulfolobaceae	Sulfolobus	Sulfolobus acidocaldarius
Archaea	2785511287	Candidatus Micrarchaeota	unclassified	unclassified	unclassified	unclassified	Candidatus Micrarchaeota archaeon CG06_land_8_20_14_3_00_50_6
Archaea	2785511282	Candidatus Micrarchaeota	unclassified	unclassified	unclassified	unclassified	Candidatus Micrarchaeota archaeon CG09_land_8_20_14_0_10_55_25
Archaea	2263082000	Thaumarchaeota	unclassified	unclassified	unclassified	unclassified	unclassified
Archaea	2756170196	Euryarchaeota	Halobacteria	Natrialbales	Natrialbaceae	Haloterrigena	unclassified
Archaea	2651870042	Euryarchaeota	unclassified	unclassified	unclassified	unclassified	unclassified
Archaea	2778260987	Euryarchaeota	unclassified	unclassified	unclassified	unclassified	Euryarchaeota archaeon
Archaea	2681813082	Euryarchaeota	Methanomicrobia	Methanosarcinales	Methanosarcinaceae	Methanosarcina	Methanosarcina mazei
Archaea	2537562080	Euryarchaeota	Halobacteria	Natrialbales	Natrialbaceae	Natrinema	Natrinema pellirubrum
Archaea	2627854140	Euryarchaeota	Methanomicrobia	Methanosarcinales	Methanosarcinaceae	Methanosarcina	Methanosarcina thermophila
Archaea	2795385356	Euryarchaeota	Halobacteria	unclassified	unclassified	unclassified	unclassified
Archaea	2799112907	Euryarchaeota	Methanobacteria	Methanobacteriales	Methanobacteriaceae	Methanobrevibacter	uncultured Methanobrevibacter sp.
Archaea	2651869712	Crenarchaeota	Thermoprotei	Sulfolobales	Sulfolobaceae	Metallosphaera	Metallosphaera sedula
Archaea	2684622701	Crenarchaeota	Thermoprotei	Sulfolobales	Sulfolobaceae	Sulfolobus	Sulfolobus acidocaldarius
Archaea	2522572141	Candidatus Geoarchaeota	unclassified	unclassified	unclassified	unclassified	unclassified
Archaea	2524614823	Euryarchaeota	Halobacteria	Haloferacales	Halorubraceae	Halorubrum	Halorubrum saccharovorum
Archaea	650716051	Crenarchaeota	Thermoprotei	Sulfolobales	Sulfolobaceae	Metallosphaera	Metallosphaera cuprina
Archaea	2645727603	Thaumarchaeota	unclassified	Nitrosopumilales	Nitrosopumilaceae	Nitrosopumilus	Nitrosopumilus sp. PRT-SC01
Archaea	2522572146	Thaumarchaeota	unclassified	unclassified	unclassified	unclassified	unclassified
Archaea	2778261552	Euryarchaeota	unclassified	unclassified	unclassified	unclassified	Euryarchaeota archaeon
Archaea	2524023118	Crenarchaeota	unclassified	unclassified	unclassified	unclassified	crenarchaeote SCGC AAA008-O05
Archaea	2547132068	Euryarchaeota	Methanobacteria	Methanobacteriales	Methanobacteriaceae	Methanobrevibacter	Methanobrevibacter smithii
Archaea	2510461022	Euryarchaeota	Halobacteria	Natrialbales	Natrialbaceae	Natronobacterium	Natronobacterium gregoryi
Archaea	2684622740	Euryarchaeota	Methanobacteria	Methanobacteriales	Methanobacteriaceae	Methanobrevibacter	Methanobrevibacter filiformis
Archaea	2554235490	Euryarchaeota	Halobacteria	Haloferacales	Halorubraceae	Halorubrum	Halorubrum tebenquichense
Archaea	2651870294	Euryarchaeota	Candidatus Poseidoniia	Candidatus Poseidoniales	unclassified	unclassified	unclassified
Archaea	2531839260	Euryarchaeota	Halobacteria	Natrialbales	Natrialbaceae	Natrialba	Natrialba hulunbeirensis
Archaea	2814122912	Euryarchaeota	unclassified	unclassified	unclassified	unclassified	unclassified
Archaea	2657244923	Thaumarchaeota	Nitrososphaeria	Nitrososphaerales	Nitrososphaeraceae	Candidatus Nitrosocosmicus	Candidatus Nitrosocosmicus oleophilus
Archaea	2785511130	Candidatus Woesearchaeota	unclassified	unclassified	unclassified	unclassified	Candidatus Woesearchaeota archaeon
Archaea	2708742551	Candidatus Bathyarchaeota	unclassified	unclassified	unclassified	unclassified	Candidatus Bathyarchaeota archaeon RBG_13_60_20
Archaea	2654587961	Candidatus Bathyarchaeota	unclassified	unclassified	unclassified	unclassified	miscellaneous Crenarchaeota group-1 archaeon SG8-32-3
Archaea	2554235503	Euryarchaeota	Halobacteria	Haloferacales	Halorubraceae	Halorubrum	Halorubrum hochstenium
Archaea	2708742546	Euryarchaeota	unclassified	unclassified	unclassified	unclassified	Euryarchaeota archaeon RBG_13_57_23
Archaea	2264867000	Crenarchaeota	unclassified	unclassified	unclassified	unclassified	Crenarchaeota archaeon SCGC AAA471-O08
Archaea	2773857648	Candidatus Verstraetearchaeota	unclassified	unclassified	unclassified	unclassified	unclassified
Archaea	2634166658	Thaumarchaeota	unclassified	unclassified	unclassified	unclassified	Thaumarchaeota archaeon SCGC AC-665-D05
Archaea	2811994889	Euryarchaeota	Methanomicrobia	Methanosarcinales	Methanotrichaceae	Methanothrix	unclassified
Archaea	2695421019	Candidatus Bathyarchaeota	unclassified	unclassified	unclassified	unclassified	Candidatus Bathyarchaeota archaeon BA1
Archaea	2654588132	Euryarchaeota	Thermococci	Thermococcales	Thermococcaceae	Thermococcus	Thermococcus thioreducens
Archaea	2534682141	Euryarchaeota	Halobacteria	Haloferacales	Haloferacaceae	Haloferax	Haloferax denitrificans
Archaea	2264867227	Thaumarchaeota	unclassified	unclassified	unclassified	unclassified	Aigarchaeota archaeon SCGC AAA471-J08
Archaea	2690315685	Euryarchaeota	Halobacteria	Haloferacales	Haloferacaceae	Haloferax	Haloferax sp. SB29
Archaea	2537561588	Euryarchaeota	Halobacteria	Haloferacales	Haloferacaceae	Halogeometricum	Halogeometricum borinquense
Archaea	2617270704	Euryarchaeota	unclassified	unclassified	unclassified	unclassified	uncultured euryarchaeote
Archaea	2684622726	Crenarchaeota	Thermoprotei	Sulfolobales	Sulfolobaceae	Sulfolobus	Sulfolobus acidocaldarius
Archaea	641522631	Euryarchaeota	Halobacteria	Halobacteriales	Halobacteriaceae	Halobacterium	Halobacterium salinarum
Archaea	2785511140	Candidatus Woesearchaeota	unclassified	unclassified	unclassified	unclassified	Candidatus Woesearchaeota archaeon
Archaea	2728369320	Candidatus Hydrothermarchaeota	unclassified	unclassified	unclassified	unclassified	Candidatus Hydrothermarchaeota archaeon JdFR-18
Archaea	2795385329	Euryarchaeota	Halobacteria	Halobacteriales	Halobacteriaceae	unclassified	unclassified
Archaea	2734482309	Candidatus Parvarchaeota	unclassified	unclassified	unclassified	unclassified	unclassified
Archaea	2657245237	Thaumarchaeota	unclassified	unclassified	unclassified	unclassified	Thaumarchaeota archaeon SCGC AC-337_J13
Archaea	2619619116	Euryarchaeota	Methanobacteria	Methanobacteriales	Methanobacteriaceae	Methanobrevibacter	Methanobrevibacter oralis
Archaea	2795385318	Euryarchaeota	Halobacteria	Halobacteriales	Halobacteriaceae	unclassified	unclassified
Archaea	650716079	Euryarchaeota	Thermococci	Thermococcales	Thermococcaceae	Pyrococcus	Pyrococcus sp. NA2
Archaea	2770939633	Euryarchaeota	Methanomicrobia	Methanosarcinales	Methanotrichaceae	Methanothrix	unclassified
Archaea	2814122931	Euryarchaeota	Methanomicrobia	Methanomicrobiales	Methanoregulaceae	unclassified	unclassified
Archaea	2264867067	Candidatus Diapherotrites	unclassified	unclassified	unclassified	Candidatus Iainarchaeum	Candidatus Iainarchaeum andersonii
Archaea	2786546691	Candidatus Altiarchaeota	unclassified	Candidatus Altiarchaeales	unclassified	Candidatus Altiarchaeum	Candidatus Altiarchaeum sp. CG_4_10_14_0_8_um_filter_32_851
Archaea	2617271215	Euryarchaeota	Halobacteria	Haloferacales	Halorubraceae	Halorubrum	Halorubrum halophilum
Archaea	2548876507	Thaumarchaeota	unclassified	Nitrosopumilales	Nitrosopumilaceae	Nitrosopumilus	Nitrosopumilus sp. SJ
Archaea	2785511147	Candidatus Woesearchaeota	unclassified	unclassified	unclassified	unclassified	Candidatus Woesearchaeota archaeon CG10_big_fil_rev_8_21_14_0_10_34_8
Archaea	2785510941	Candidatus Diapherotrites	unclassified	unclassified	unclassified	unclassified	Candidatus Diapherotrites archaeon CG11_big_fil_rev_8_21_14_0_20_37_9
Archaea	2690315680	Euryarchaeota	Methanomicrobia	Methanosarcinales	Methanosarcinaceae	Methanosarcina	Methanosarcina mazei
Archaea	2785510772	unclassified	unclassified	unclassified	unclassified	unclassified	archaeon
Archaea	2508501109	Euryarchaeota	unclassified	unclassified	unclassified	Aciduliprofundum	Aciduliprofundum sp. MAR08-339
Archaea	2739367758	Crenarchaeota	Thermoprotei	Thermoproteales	Thermofilaceae	Thermofilum	unclassified
Archaea	2785510807	unclassified	unclassified	unclassified	unclassified	unclassified	Candidatus Pacearchaeota archaeon CG_4_9_14_0_8_um_filter_35_24
Archaea	2698536769	Candidatus Micrarchaeota	unclassified	unclassified	unclassified	unclassified	unclassified
Archaea	2802429614	Euryarchaeota	Halobacteria	Haloferacales	Halorubraceae	Halorubrum	Halorubrum ezzemoulense
Archaea	2515154035	Euryarchaeota	Methanomicrobia	Methanosarcinales	unclassified	unclassified	unclassified
Archaea	2698536774	Candidatus Micrarchaeota	unclassified	unclassified	unclassified	unclassified	unclassified
Archaea	2667527490	Euryarchaeota	Candidatus Poseidoniia	Candidatus Poseidoniales	unclassified	unclassified	uncultured Candidatus Poseidoniales archaeon
Archaea	2728369295	Candidatus Bathyarchaeota	unclassified	unclassified	unclassified	unclassified	Candidatus Bathyarchaeota archaeon JdFR-04
Archaea	2517093008	Euryarchaeota	Methanococci	Methanococcales	Methanocaldococcaceae	Methanocaldococcus	Methanocaldococcus villosus
Archaea	2648501530	Thaumarchaeota	unclassified	unclassified	unclassified	unclassified	Thaumarchaeota archaeon SCGC AAA282-K18
Archaea	2770939401	Crenarchaeota	Thermoprotei	Sulfolobales	unclassified	unclassified	unclassified
Archaea	2636416066	Euryarchaeota	Halobacteria	Natrialbales	Natrialbaceae	Halopiger	Halopiger aswanensis
Archaea	2828886851	Euryarchaeota	Halobacteria	Haloferacales	Haloferacaceae	Haloprofundus	Haloprofundus sp. MHR1
Archaea	2617271069	Euryarchaeota	Methanomicrobia	Methanosarcinales	Candidatus Methanoperedenaceae	Candidatus Methanoperedens	Candidatus Methanoperedens nitroreducens
Archaea	2698536757	Candidatus Micrarchaeota	unclassified	unclassified	unclassified	unclassified	unclassified
Archaea	2681812914	Euryarchaeota	Halobacteria	Halobacteriales	Halobacteriaceae	Haladaptatus	Haladaptatus litoreus
Archaea	2718217645	Thaumarchaeota	unclassified	unclassified	unclassified	unclassified	unclassified
Archaea	2667527687	Euryarchaeota	Methanomicrobia	Methanosarcinales	Methanosarcinaceae	Methanosarcina	Methanosarcina mazei
Archaea	2693430059	Euryarchaeota	unclassified	unclassified	unclassified	unclassified	Euryarchaeota archaeon JGI CrystG Aug3-1-D16
Archaea	2799112923	Euryarchaeota	Methanobacteria	Methanobacteriales	Methanobacteriaceae	Methanobrevibacter	uncultured Methanobrevibacter sp.
Archaea	2681813379	Euryarchaeota	Halobacteria	Haloferacales	Halorubraceae	Haloparvum	Haloparvum sedimenti
Archaea	2554235466	Euryarchaeota	Halobacteria	Natrialbales	Natrialbaceae	Halobiforma	Halobiforma nitratireducens
Archaea	2576861399	Euryarchaeota	Methanomicrobia	Methanosarcinales	Methanosarcinaceae	Methanosarcina	Methanosarcina soligelidi
Archaea	2681813412	Euryarchaeota	unclassified	unclassified	unclassified	unclassified	candidate division MSBL1 archaeon SCGC-AAA261G05
Archaea	2639763150	Euryarchaeota	Halobacteria	Halobacteriales	Halobacteriaceae	Halanaeroarchaeum	Halanaeroarchaeum sulfurireducens
Archaea	2540341142	Crenarchaeota	Thermoprotei	Sulfolobales	Sulfolobaceae	Sulfolobus	Sulfolobus acidocaldarius
Archaea	643692046	Crenarchaeota	Thermoprotei	Sulfolobales	Sulfolobaceae	Sulfolobus	Sulfolobus islandicus
Archaea	2724679816	Euryarchaeota	Halobacteria	Haloferacales	Haloferacaceae	Halobellus	Halobellus salinus
Archaea	2602041563	Euryarchaeota	Halobacteria	Natrialbales	Natrialbaceae	Halopiger	Halopiger djelfimassiliensis
Archaea	2770939434	unclassified	unclassified	unclassified	unclassified	unclassified	unclassified
Archaea	2634166717	Euryarchaeota	unclassified	unclassified	unclassified	unclassified	Euryarchaeota archaeon SCGC AAA242-N05
Archaea	2698536784	Candidatus Parvarchaeota	unclassified	unclassified	unclassified	unclassified	unclassified
Archaea	2681813016	Euryarchaeota	Thermoplasmata	Thermoplasmatales	Ferroplasmaceae	Acidiplasma	Acidiplasma cupricumulans
Archaea	2698536765	Candidatus Micrarchaeota	unclassified	unclassified	unclassified	unclassified	unclassified
Archaea	2716884564	unclassified	unclassified	unclassified	unclassified	unclassified	marine archaeum AG-339-F18
Archaea	2770939349	Crenarchaeota	unclassified	unclassified	unclassified	unclassified	unclassified
Archaea	2505679073	Euryarchaeota	Methanomicrobia	Methanocellales	Methanocellaceae	Methanocella	Methanocella arvoryzae
Archaea	2811994892	Euryarchaeota	Methanomicrobia	Methanomicrobiales	unclassified	unclassified	unclassified
Archaea	2527291508	Thaumarchaeota	unclassified	unclassified	unclassified	unclassified	Aigarchaeota archaeon SCGC AAA471-A16
Archaea	2681813401	Euryarchaeota	unclassified	unclassified	unclassified	unclassified	candidate division MSBL1 archaeon SCGC-AAA259I14
Archaea	2527291512	Thaumarchaeota	unclassified	unclassified	unclassified	unclassified	Aigarchaeota archaeon SCGC AAA471-E14
Archaea	2524023116	Crenarchaeota	unclassified	unclassified	unclassified	unclassified	crenarchaeote SCGC AAA008-M23
Archaea	2785510812	unclassified	unclassified	unclassified	unclassified	unclassified	archaeon (Candidatus Huberarchaea) CG17_big_fil_post_rev_8_21_14_2_50_31_73
Archaea	2527291511	Thaumarchaeota	unclassified	unclassified	unclassified	unclassified	Aigarchaeota archaeon SCGC AAA471-D15
Archaea	2671180169	Euryarchaeota	Halobacteria	Haloferacales	Haloferacaceae	Halopelagius	Halopelagius longus
Archaea	2718217664	Crenarchaeota	unclassified	unclassified	unclassified	unclassified	unclassified
Archaea	2799112917	Euryarchaeota	Methanobacteria	Methanobacteriales	Methanobacteriaceae	Methanobrevibacter	uncultured Methanobrevibacter sp.
Archaea	2508501014	Euryarchaeota	Halobacteria	Haloferacales	Haloferacaceae	Haloferax	Haloferax denitrificans
Archaea	2524023120	Crenarchaeota	unclassified	unclassified	unclassified	unclassified	crenarchaeote SCGC AAA008-P02
Archaea	2786546527	Euryarchaeota	unclassified	unclassified	unclassified	unclassified	Euryarchaeota archaeon CG01_land_8_20_14_3_00_38_12
Archaea	2795385390	Euryarchaeota	Halobacteria	Haloferacales	Halorubraceae	Halorubrum	unclassified
Archaea	2802429630	Euryarchaeota	Halobacteria	Haloferacales	Halorubraceae	Halorubrum	Halorubrum ezzemoulense
Archaea	2795385321	Euryarchaeota	Halobacteria	Halobacteriales	Halobacteriaceae	unclassified	unclassified
Archaea	2643221421	Euryarchaeota	unclassified	unclassified	unclassified	unclassified	unclassified
Archaea	2728369310	Euryarchaeota	Archaeoglobi	Archaeoglobales	Archaeoglobaceae	Archaeoglobus	Archaeoglobus sp. JdFR-22
Archaea	2795385335	Euryarchaeota	Halobacteria	Halobacteriales	Halobacteriaceae	unclassified	unclassified
Archaea	2524023097	Crenarchaeota	unclassified	unclassified	unclassified	unclassified	crenarchaeote SCGC AAA288-K20
Archaea	2511231117	Crenarchaeota	Thermoprotei	Thermoproteales	Thermoproteaceae	Pyrobaculum	Pyrobaculum ferrireducens
Archaea	640069326	Crenarchaeota	Thermoprotei	Thermoproteales	Thermoproteaceae	Pyrobaculum	Pyrobaculum calidifontis
Archaea	2785511178	Nanoarchaeota	unclassified	unclassified	unclassified	unclassified	Nanoarchaeota archaeon
Archaea	2785511177	Nanoarchaeota	unclassified	unclassified	unclassified	unclassified	Nanoarchaeota archaeon
Archaea	2514885038	Crenarchaeota	Thermoprotei	Sulfolobales	unclassified	unclassified	unclassified
Archaea	2617270902	Euryarchaeota	Halobacteria	Haloferacales	Haloferacaceae	Halogranum	Halogranum gelatinilyticum
Archaea	2785510780	unclassified	unclassified	unclassified	unclassified	unclassified	Candidatus Pacearchaeota archaeon CG10_big_fil_rev_8_21_14_0_10_35_13
Archaea	638154522	Euryarchaeota	Thermoplasmata	Thermoplasmatales	Thermoplasmataceae	Thermoplasma	Thermoplasma volcanium
Archaea	2654588093	Euryarchaeota	Hadesarchaea	unclassified	unclassified	unclassified	Hadesarchaea archaeon DG-33-1
Archaea	2770939337	unclassified	unclassified	unclassified	unclassified	unclassified	unclassified
Archaea	2740891984	Euryarchaeota	Theionarchaea	unclassified	unclassified	unclassified	Theionarchaea archaeon DG-70-1
Archaea	2693429840	Candidatus Parvarchaeota	unclassified	unclassified	unclassified	unclassified	Candidatus Parvarchaeota archaeon JGI CrystG Apr02-2-J10
Archaea	2663763482	Euryarchaeota	Methanomicrobia	Methanosarcinales	Methanosarcinaceae	Methanosarcina	Methanosarcina mazei
Archaea	2721755899	unclassified	unclassified	unclassified	unclassified	unclassified	unclassified
Archaea	2731639253	Thaumarchaeota	unclassified	Nitrosopumilales	Nitrosopumilaceae	Nitrosopumilus	uncultured Candidatus Nitrosopumilus sp.
Archaea	2785511166	Candidatus Woesearchaeota	unclassified	unclassified	unclassified	unclassified	Candidatus Woesearchaeota archaeon CG10_big_fil_rev_8_21_14_0_10_44_13
Archaea	2667527221	Euryarchaeota	Thermoplasmata	Methanomassiliicoccales	unclassified	unclassified	Methanomassiliicoccales archaeon RumEn M1
Archaea	639633038	Euryarchaeota	Methanomicrobia	Methanosarcinales	Methanotrichaceae	Methanothrix	Methanothrix thermoacetophila
Archaea	2693429943	Thaumarchaeota	unclassified	unclassified	unclassified	unclassified	Thaumarchaeota archaeon SCGC AC-312_I04
Archaea	2684622606	Euryarchaeota	Methanomicrobia	Methanomicrobiales	Methanomicrobiaceae	Methanoculleus	Methanoculleus thermophilus
Archaea	2517093029	Euryarchaeota	Halobacteria	Natrialbales	Natrialbaceae	Natrinema	Natrinema sp. J7-2
Archaea	2785510775	unclassified	unclassified	unclassified	unclassified	unclassified	archaeon
Archaea	2265123000	Euryarchaeota	unclassified	unclassified	unclassified	unclassified	euryarchaeote JGI 0000014-C11
Archaea	2681813397	Euryarchaeota	unclassified	unclassified	unclassified	unclassified	candidate division MSBL1 archaeon SCGC-AAA259E17
Archaea	2698536754	Candidatus Micrarchaeota	unclassified	unclassified	unclassified	unclassified	unclassified
Archaea	2639762994	Euryarchaeota	Methanomicrobia	Methanosarcinales	Methanosarcinaceae	Methanosarcina	Methanosarcina mazei
Archaea	2758568024	Euryarchaeota	Thermococci	Thermococcales	Thermococcaceae	Thermococcus	Thermococcus siculi
Archaea	2522125045	Nanoarchaeota	unclassified	unclassified	unclassified	unclassified	unclassified
Archaea	2264867231	Thaumarchaeota	unclassified	unclassified	unclassified	unclassified	Aigarchaeota archaeon SCGC AAA471-D15
Archaea	2675903501	Euryarchaeota	Halobacteria	Halobacteriales	Halobacteriaceae	Halobacterium	Halobacterium hubeiense
Archaea	2264867220	Thaumarchaeota	unclassified	unclassified	unclassified	unclassified	Aigarchaeota archaeon JGI 0000001-B8
Archaea	2785510820	unclassified	unclassified	unclassified	unclassified	unclassified	Candidatus Pacearchaeota archaeon CG_4_10_14_0_8_um_filter_35_169
Archaea	2554235496	Euryarchaeota	Halobacteria	Haloferacales	Halorubraceae	Halorubrum	Halorubrum californiense
Archaea	2595698250	Euryarchaeota	Methanomicrobia	Methanosarcinales	Methanosarcinaceae	Methanosarcina	Methanosarcina sp. DSM 11855
Archaea	2785511161	Candidatus Woesearchaeota	unclassified	unclassified	unclassified	unclassified	Candidatus Woesearchaeota archaeon CG_4_10_14_0_2_um_filter_33_10
Archaea	2522125038	Crenarchaeota	Thermoprotei	Thermoproteales	Thermoproteaceae	unclassified	unclassified
Archaea	2687453501	Euryarchaeota	Thermococci	Thermococcales	Thermococcaceae	Pyrococcus	Pyrococcus kukulkanii
Archaea	2708742556	Euryarchaeota	unclassified	unclassified	unclassified	unclassified	Euryarchaeota archaeon RBG_16_68_12
Archaea	2654587966	Candidatus Bathyarchaeota	unclassified	unclassified	unclassified	unclassified	miscellaneous Crenarchaeota group-1 archaeon SG8-32-1
Archaea	2657244981	Euryarchaeota	Methanomicrobia	Methanosarcinales	Methanosarcinaceae	Methanosarcina	Methanosarcina mazei
Archaea	2698536756	Candidatus Micrarchaeota	unclassified	unclassified	unclassified	unclassified	unclassified
Archaea	641522611	Candidatus Korarchaeota	unclassified	unclassified	unclassified	Candidatus Korarchaeum	Candidatus Korarchaeum cryptofilum
Archaea	2636415905	Euryarchaeota	Methanomicrobia	Methanosarcinales	Methanosarcinaceae	Methanosarcina	Methanosarcina mazei
Archaea	2547132061	Euryarchaeota	Methanobacteria	Methanobacteriales	Methanobacteriaceae	Methanobrevibacter	Methanobrevibacter smithii
Archaea	2667528122	Euryarchaeota	Methanomicrobia	Methanosarcinales	Methanosarcinaceae	Methanosarcina	Methanosarcina mazei
Archaea	2713897305	Thaumarchaeota	unclassified	unclassified	unclassified	unclassified	unclassified
Archaea	2791355075	Euryarchaeota	Halobacteria	Haloferacales	Halorubraceae	Halorubrum	Halorubrum sp. Ea1
Archaea	2645727536	Euryarchaeota	Methanomicrobia	Methanosarcinales	Methanosarcinaceae	Methanosarcina	Methanosarcina siciliae
Archaea	2524614637	Crenarchaeota	Thermoprotei	Sulfolobales	unclassified	unclassified	Sulfolobales archaeon Acd1
Archaea	2667527400	Euryarchaeota	Methanobacteria	Methanobacteriales	Methanobacteriaceae	Methanobrevibacter	Methanobrevibacter sp. YE315
Archaea	2728369302	Euryarchaeota	unclassified	unclassified	unclassified	unclassified	Euryarchaeota archaeon JdFR-20
Archaea	2718217642	Thaumarchaeota	unclassified	unclassified	unclassified	unclassified	unclassified
Archaea	2770939402	Crenarchaeota	Thermoprotei	Thermoproteales	Thermoproteaceae	Caldivirga	unclassified
Archaea	2785510783	unclassified	unclassified	unclassified	unclassified	unclassified	Candidatus Pacearchaeota archaeon CG_4_10_14_0_2_um_filter_05_32_18
Archaea	2681813043	Crenarchaeota	Thermoprotei	Thermoproteales	Thermoproteaceae	Vulcanisaeta	Vulcanisaeta sp. JCM 16161
Archaea	648028035	Crenarchaeota	Thermoprotei	Desulfurococcales	Desulfurococcaceae	Ignisphaera	Ignisphaera aggregans
Archaea	2698536763	Candidatus Micrarchaeota	unclassified	unclassified	unclassified	unclassified	unclassified
Archaea	2639762678	Euryarchaeota	unclassified	unclassified	unclassified	unclassified	Euryarchaeota archaeon SCGC AB-637-M18
Archaea	2785511290	Candidatus Micrarchaeota	unclassified	unclassified	unclassified	unclassified	Candidatus Micrarchaeota archaeon CG10_big_fil_rev_8_21_14_0_10_60_32
Archaea	2657245300	Thaumarchaeota	unclassified	unclassified	unclassified	unclassified	Thaumarchaeota archaeon SCGC AC-312_E06
Archaea	2684622715	Crenarchaeota	Thermoprotei	Sulfolobales	Sulfolobaceae	Sulfolobus	Sulfolobus acidocaldarius
Archaea	2551306704	Candidatus Geoarchaeota	unclassified	unclassified	unclassified	unclassified	unclassified
Archaea	2657245173	Euryarchaeota	Methanomicrobia	Methanosarcinales	Methanosarcinaceae	Methanococcoides	unclassified
Archaea	2778261119	Euryarchaeota	unclassified	unclassified	unclassified	unclassified	Euryarchaeota archaeon
Archaea	2795385346	Euryarchaeota	Halobacteria	Halobacteriales	Halobacteriaceae	unclassified	unclassified
Archaea	2728369490	Crenarchaeota	unclassified	unclassified	unclassified	unclassified	unclassified
Archaea	2728369533	Crenarchaeota	Thermoprotei	Sulfolobales	Sulfolobaceae	Sulfolobus	Sulfolobus islandicus
Archaea	2740891970	Thaumarchaeota	unclassified	unclassified	unclassified	unclassified	uncultured marine group I thaumarchaeote
Archaea	2785511133	Candidatus Woesearchaeota	unclassified	unclassified	unclassified	unclassified	Candidatus Woesearchaeota archaeon
Archaea	2657245055	Euryarchaeota	Methanomicrobia	Methanosarcinales	Methanosarcinaceae	Methanosarcina	Methanosarcina mazei
Archaea	2687453429	Euryarchaeota	Methanomicrobia	Methanomicrobiales	Methanomicrobiaceae	Methanoculleus	Methanoculleus bourgensis
Archaea	2508501020	Euryarchaeota	Halobacteria	Haloferacales	Haloferacaceae	Haloferax	Haloferax mucosum
Archaea	2786546486	Thaumarchaeota	unclassified	unclassified	unclassified	unclassified	Thaumarchaeota archaeon
Archaea	2684622697	Crenarchaeota	Thermoprotei	Sulfolobales	Sulfolobaceae	Sulfolobus	Sulfolobus acidocaldarius
Archaea	2785511273	Candidatus Micrarchaeota	unclassified	unclassified	unclassified	unclassified	Candidatus Micrarchaeota archaeon CG1_02_49_24
Archaea	2524023236	unclassified	unclassified	unclassified	unclassified	unclassified	unclassified
Archaea	2811994971	Euryarchaeota	Methanomicrobia	Methanomicrobiales	Methanoregulaceae	unclassified	unclassified
Archaea	2597490337	Euryarchaeota	Halobacteria	Halobacteriales	Halobacteriaceae	Halobacterium	Halobacterium salinarum
Archaea	2775506917	Euryarchaeota	Methanobacteria	Methanobacteriales	Methanobacteriaceae	Methanobacterium	Methanobacterium subterraneum
Archaea	2518645512	unclassified	unclassified	unclassified	unclassified	unclassified	uncultured archaeon A07HB70
Archaea	2516143104	Crenarchaeota	Thermoprotei	Desulfurococcales	Desulfurococcaceae	Desulfurococcus	Desulfurococcus amylolyticus
Archaea	2651869505	Thaumarchaeota	unclassified	unclassified	unclassified	Candidatus Nitrosotenuis	Candidatus Nitrosotenuis aquarius
Archaea	2795385352	Euryarchaeota	Halobacteria	unclassified	unclassified	unclassified	unclassified
Archaea	2264867025	Crenarchaeota	unclassified	unclassified	unclassified	unclassified	crenarchaeote SCGC AAA261-G18
Archaea	2795385315	Euryarchaeota	Halobacteria	Halobacteriales	Halobacteriaceae	unclassified	unclassified
Archaea	2657245305	Thaumarchaeota	unclassified	unclassified	unclassified	unclassified	Thaumarchaeota archaeon SCGC AC-312_E17
Archaea	2529292733	Euryarchaeota	Halobacteria	Halobacteriales	Halococcaceae	Halococcus	Halococcus hamelinensis
Archaea	2711768646	Euryarchaeota	Thermococci	Thermococcales	Thermococcaceae	Pyrococcus	unclassified
Archaea	2516493037	Thaumarchaeota	unclassified	Nitrosopumilales	Nitrosopumilaceae	Nitrosopumilus	Candidatus Nitrosopumilus salaria
Archaea	2754412515	Euryarchaeota	Methanobacteria	Methanobacteriales	Methanobacteriaceae	Methanobrevibacter	unclassified
Archaea	2740891968	Euryarchaeota	Candidatus Poseidoniia	Candidatus Poseidoniales	Candidatus Thalassarchaeaceae	Candidatus Thalassarchaeum	uncultured Candidatus Thalassoarchaea euryarchaeote
Archaea	2547132053	Euryarchaeota	Methanobacteria	Methanobacteriales	Methanobacteriaceae	Methanobrevibacter	Methanobrevibacter smithii
Archaea	2663762606	Euryarchaeota	Methanomicrobia	Methanosarcinales	Methanosarcinaceae	Methanosarcina	Methanosarcina mazei
Archaea	650716097	Euryarchaeota	Thermococci	Thermococcales	Thermococcaceae	Thermococcus	Thermococcus sp. 4557
Archaea	2770939340	Thaumarchaeota	unclassified	unclassified	unclassified	unclassified	unclassified
Archaea	2758568028	Euryarchaeota	Thermococci	Thermococcales	Thermococcaceae	Thermococcus	Thermococcus sp. 5-4
Archaea	2657245298	Thaumarchaeota	unclassified	unclassified	unclassified	unclassified	Thaumarchaeota archaeon SCGC AC-312_E07
Archaea	2799112903	Euryarchaeota	Methanobacteria	Methanobacteriales	Methanobacteriaceae	Methanobrevibacter	uncultured Methanobrevibacter sp.
Archaea	2718217669	Candidatus Bathyarchaeota	unclassified	unclassified	unclassified	unclassified	unclassified
Archaea	2660238247	Euryarchaeota	Methanomicrobia	Methanosarcinales	Methanosarcinaceae	Methanosarcina	Methanosarcina mazei
Archaea	2811994978	Euryarchaeota	unclassified	unclassified	unclassified	unclassified	unclassified
Archaea	2579779151	Euryarchaeota	Thermoplasmata	Thermoplasmatales	Picrophilaceae	Picrophilus	Picrophilus oshimae
Archaea	2651870125	Euryarchaeota	Halobacteria	Halobacteriales	Haloarculaceae	Halorientalis	Halorientalis regularis
Archaea	2728369317	Candidatus Hydrothermarchaeota	unclassified	unclassified	unclassified	unclassified	Candidatus Hydrothermarchaeota archaeon JdFR-16
Archaea	2630968753	Euryarchaeota	Halobacteria	Halobacteriales	Haloarculaceae	Halapricum	Halapricum salinum
Archaea	2795385305	Euryarchaeota	Nanohaloarchaea	unclassified	unclassified	unclassified	unclassified
Archaea	2547132064	Euryarchaeota	Methanobacteria	Methanobacteriales	Methanobacteriaceae	Methanobrevibacter	Methanobrevibacter smithii
Archaea	2808606441	Euryarchaeota	Methanobacteria	Methanobacteriales	Methanobacteriaceae	Methanobacterium	unclassified
Archaea	2657245679	Crenarchaeota	Thermoprotei	Sulfolobales	Sulfolobaceae	Sulfolobus	Sulfolobus acidocaldarius
Archaea	2684622708	Crenarchaeota	Thermoprotei	Sulfolobales	Sulfolobaceae	Sulfolobus	Sulfolobus acidocaldarius
Archaea	2785510797	unclassified	unclassified	unclassified	unclassified	unclassified	archaeon CG2_30_31_98
Archaea	2785511136	Candidatus Woesearchaeota	unclassified	unclassified	unclassified	unclassified	Candidatus Woesearchaeota archaeon
Archaea	2775506920	Euryarchaeota	Methanobacteria	Methanobacteriales	Methanobacteriaceae	Methanobacterium	Methanobacterium subterraneum
Archaea	2593339205	Thaumarchaeota	unclassified	unclassified	unclassified	unclassified	unclassified
Archaea	2651870124	Euryarchaeota	Halobacteria	Halobacteriales	Halobacteriaceae	Halovenus	Halovenus aranensis
Archaea	2681813409	Euryarchaeota	unclassified	unclassified	unclassified	unclassified	candidate division MSBL1 archaeon SCGC-AAA261F19
Archaea	2757320680	Candidatus Micrarchaeota	unclassified	unclassified	unclassified	Candidatus Mancarchaeum	Candidatus Mancarchaeum acidiphilum
Archaea	2785511283	Candidatus Micrarchaeota	unclassified	unclassified	unclassified	unclassified	Candidatus Micrarchaeota archaeon CG09_land_8_20_14_0_10_60_16
Archaea	2721755435	Crenarchaeota	unclassified	unclassified	unclassified	unclassified	unclassified
Archaea	2636415580	Crenarchaeota	Thermoprotei	Sulfolobales	Sulfolobaceae	Saccharolobus	Saccharolobus solfataricus
Archaea	2770939429	Euryarchaeota	Thermoplasmata	Thermoplasmatales	unclassified	unclassified	unclassified
Archaea	2684622706	Crenarchaeota	Thermoprotei	Sulfolobales	Sulfolobaceae	Sulfolobus	Sulfolobus acidocaldarius
Archaea	2795385362	Euryarchaeota	Halobacteria	unclassified	unclassified	unclassified	unclassified
Archaea	2778260980	Euryarchaeota	unclassified	unclassified	unclassified	unclassified	Euryarchaeota archaeon
Archaea	2264867072	Nanoarchaeota	unclassified	unclassified	unclassified	unclassified	Nanoarchaeota archaeon SCGC AAA011-J2
Archaea	2534681901	Euryarchaeota	Halobacteria	Natrialbales	Natrialbaceae	Haloterrigena	Haloterrigena thermotolerans
Archaea	2770939369	Crenarchaeota	Thermoprotei	Thermoproteales	Thermoproteaceae	Pyrobaculum	unclassified
Archaea	2739367765	unclassified	unclassified	unclassified	unclassified	unclassified	unclassified
Archaea	2770939386	Euryarchaeota	unclassified	unclassified	unclassified	unclassified	unclassified
Archaea	2505313009	Crenarchaeota	Thermoprotei	Thermoproteales	Thermoproteaceae	unclassified	unclassified
Archaea	2770939392	Euryarchaeota	Thermoplasmata	Thermoplasmatales	unclassified	unclassified	unclassified
Archaea	2671180119	Euryarchaeota	Halobacteria	Haloferacales	Halorubraceae	Halorubrum	Halorubrum lacusprofundi
Archaea	638154519	Crenarchaeota	Thermoprotei	Sulfolobales	Sulfolobaceae	Sulfurisphaera	Sulfurisphaera tokodaii
Archaea	2522125074	Euryarchaeota	Archaeoglobi	Archaeoglobales	Archaeoglobaceae	Archaeoglobus	Archaeoglobus sulfaticallidus
Archaea	2770939356	Crenarchaeota	Thermoprotei	Thermoproteales	Thermoproteaceae	Caldivirga	unclassified
Archaea	648028039	Euryarchaeota	Methanomicrobia	Methanosarcinales	Methanosarcinaceae	Methanohalobium	Methanohalobium evestigatum
Archaea	2684622631	Euryarchaeota	Halobacteria	Haloferacales	Halorubraceae	Halorubrum	Halorubrum sp. SD626R
Archaea	2681813127	Euryarchaeota	Methanomicrobia	Methanosarcinales	Methanosarcinaceae	Methanosarcina	Methanosarcina mazei
Archaea	2681812991	Crenarchaeota	Thermoprotei	Thermoproteales	Thermoproteaceae	Thermocladium	Thermocladium modestius
Archaea	2740891989	Euryarchaeota	Thermoplasmata	Thermoplasmatales	unclassified	unclassified	Thermoplasmatales archaeon SG8-52-3
Archaea	2634166676	Thaumarchaeota	unclassified	unclassified	unclassified	unclassified	Thaumarchaeota archaeon SCGC AC-738-L21
Archaea	2795385369	Euryarchaeota	Halobacteria	unclassified	unclassified	unclassified	unclassified
Archaea	643348580	Euryarchaeota	Thermococci	Thermococcales	Thermococcaceae	Thermococcus	Thermococcus onnurineus
Archaea	2785511154	Candidatus Woesearchaeota	unclassified	unclassified	unclassified	unclassified	Candidatus Woesearchaeota archaeon CG11_big_fil_rev_8_21_14_0_20_57_5
Archaea	2554235486	Euryarchaeota	Halobacteria	Haloferacales	Halorubraceae	Halorubrum	Halorubrum distributum
Archaea	2700988734	Candidatus Verstraetearchaeota	Candidatus Methanomethylia	Candidatus Methanomethyliales	Candidatus Methanomethyliaceae	Candidatus Methanosuratus	Candidatus Methanosuratus petracarbonis
Archaea	2264867223	Thaumarchaeota	unclassified	unclassified	unclassified	unclassified	Aigarchaeota archaeon SCGC AAA471-F17
Archaea	2740892001	Crenarchaeota	Thermoprotei	Sulfolobales	Sulfolobaceae	Acidianus	Acidianus manzaensis
Archaea	2524023107	Crenarchaeota	unclassified	unclassified	unclassified	unclassified	crenarchaeote SCGC AAA007-E15
Archaea	2718217672	Candidatus Bathyarchaeota	unclassified	unclassified	unclassified	unclassified	unclassified
Archaea	2770939389	Crenarchaeota	Thermoprotei	Acidilobales	Acidilobaceae	Acidilobus	unclassified
Archaea	2681813390	Euryarchaeota	unclassified	unclassified	unclassified	unclassified	candidate division MSBL1 archaeon SCGC-AAA382M17
Archaea	2264867269	Crenarchaeota	unclassified	unclassified	unclassified	unclassified	Crenarchaeota archaeon SCGC AAA471-L14
Archaea	2634166661	Thaumarchaeota	unclassified	unclassified	unclassified	unclassified	Thaumarchaeota archaeon SCGC AC-665-F20
Archaea	2747842528	Candidatus Bathyarchaeota	unclassified	unclassified	unclassified	unclassified	Candidatus Bathyarchaeota archaeon JGI MDM2 ZSSED05-1-K9
Archaea	2588254065	Crenarchaeota	Thermoprotei	Sulfolobales	Sulfolobaceae	Candidatus Aramenus	Candidatus Aramenus sulfurataquae
Archaea	2654588079	Candidatus Bathyarchaeota	unclassified	unclassified	unclassified	unclassified	miscellaneous Crenarchaeota group archaeon SMTZ1-55
Archaea	2554235510	Euryarchaeota	Halobacteria	Halobacteriales	Haloarculaceae	Haloarcula	Haloarcula sinaiiensis
Archaea	2548876772	Crenarchaeota	Thermoprotei	Sulfolobales	Sulfolobaceae	Sulfolobus	Sulfolobus islandicus
Archaea	2778261548	Euryarchaeota	unclassified	unclassified	unclassified	unclassified	Euryarchaeota archaeon
Archaea	2740891991	Candidatus Heimdallarchaeota	unclassified	unclassified	unclassified	unclassified	Candidatus Heimdallarchaeota archaeon LC_2
Archaea	640069332	Crenarchaeota	Thermoprotei	Desulfurococcales	Desulfurococcaceae	Staphylothermus	Staphylothermus marinus
Archaea	2785510800	unclassified	unclassified	unclassified	unclassified	unclassified	Candidatus Pacearchaeota archaeon CG1_02_32_132
Archaea	2630968322	Thaumarchaeota	unclassified	unclassified	unclassified	unclassified	Marine Group I thaumarchaeote SCGC AAA799-P11
Archaea	2770939431	Thaumarchaeota	unclassified	unclassified	unclassified	unclassified	unclassified
Archaea	2693430067	Euryarchaeota	unclassified	unclassified	unclassified	unclassified	Euryarchaeota archaeon JGI CrystG Aug3-3-C16
Archaea	2773857651	Crenarchaeota	unclassified	unclassified	unclassified	unclassified	unclassified
Archaea	2509601048	Euryarchaeota	Halobacteria	Natrialbales	Natrialbaceae	Natrinema	Natrinema pellirubrum
Archaea	2731639231	Thaumarchaeota	unclassified	Nitrosopumilales	Nitrosopumilaceae	Nitrosopumilus	uncultured Candidatus Nitrosopumilus sp.
Archaea	2684622511	Euryarchaeota	Thermococci	Thermococcales	Thermococcaceae	Thermococcus	Thermococcus barophilus
Archaea	648028041	Euryarchaeota	Methanobacteria	Methanobacteriales	Methanobacteriaceae	Methanothermobacter	Methanothermobacter marburgensis
Archaea	2728369299	Candidatus Bathyarchaeota	unclassified	unclassified	unclassified	unclassified	Candidatus Bathyarchaeota archaeon JdFR-07
Archaea	2754412591	Euryarchaeota	Methanobacteria	Methanobacteriales	Methanobacteriaceae	Methanosphaera	Methanosphaera stadtmanae
Archaea	2684622727	Crenarchaeota	Thermoprotei	Sulfolobales	Sulfolobaceae	Sulfolobus	Sulfolobus acidocaldarius
Archaea	2264867219	Thaumarchaeota	unclassified	unclassified	unclassified	unclassified	Aigarchaeota archaeon JGI 0000001-A7
Archaea	2660238026	Euryarchaeota	Methanomicrobia	Methanosarcinales	Methanosarcinaceae	Methanosarcina	Methanosarcina mazei
Archaea	2786546736	Thaumarchaeota	unclassified	Nitrosopumilales	unclassified	unclassified	Nitrosopumilales archaeon
Archaea	2671180170	Euryarchaeota	Halobacteria	Natrialbales	Natrialbaceae	Halopiger	Halopiger salifodinae
Archaea	2619618944	Thaumarchaeota	unclassified	unclassified	unclassified	unclassified	Aigarchaeota archaeon
Archaea	2639762573	Euryarchaeota	Halobacteria	Natrialbales	Natrialbaceae	Natrinema	Natrinema salaciae
Archaea	2740892563	Thaumarchaeota	unclassified	unclassified	unclassified	unclassified	uncultured marine group I thaumarchaeote
Archaea	649990020	Crenarchaeota	Thermoprotei	Sulfolobales	Sulfolobaceae	Saccharolobus	Saccharolobus solfataricus
Archaea	2778261189	Candidatus Diapherotrites	unclassified	unclassified	unclassified	unclassified	Candidatus Diapherotrites archaeon
Archaea	2770939438	Crenarchaeota	Thermoprotei	Thermoproteales	Thermoproteaceae	Thermocladium	unclassified
Archaea	2548876774	Crenarchaeota	Thermoprotei	Sulfolobales	Sulfolobaceae	Sulfolobus	Sulfolobus islandicus
Archaea	2681813027	Euryarchaeota	Methanobacteria	Methanobacteriales	Methanobacteriaceae	Methanobrevibacter	Methanobrevibacter arboriphilus
Archaea	2731639176	Thaumarchaeota	unclassified	unclassified	unclassified	unclassified	uncultured marine group I thaumarchaeote
Archaea	2657245312	Thaumarchaeota	unclassified	unclassified	unclassified	unclassified	Thaumarchaeota archaeon SCGC AC-312_G04
Archaea	640069317	Euryarchaeota	Methanomicrobia	Methanomicrobiales	Methanocorpusculaceae	Methanocorpusculum	Methanocorpusculum labreanum
Archaea	2690315684	Euryarchaeota	Halobacteria	Haloferacales	Haloferacaceae	Haloferax	Haloferax sp. SB3
Archaea	2617270920	Euryarchaeota	Halobacteria	Haloferacales	Haloferacaceae	Halogeometricum	Halogeometricum rufum
Archaea	2684622610	Euryarchaeota	Thermococci	Thermococcales	Thermococcaceae	Thermococcus	Thermococcus sp. 2319x1
Archaea	2517487016	Thaumarchaeota	unclassified	Nitrosopumilales	Nitrosopumilaceae	Nitrosopumilus	uncultured Candidatus Nitrosopumilus sp.
Archaea	2524023102	Crenarchaeota	unclassified	unclassified	unclassified	unclassified	crenarchaeote SCGC AAA288-O17
Archaea	2770939353	unclassified	unclassified	unclassified	unclassified	unclassified	unclassified
Archaea	2684622731	Crenarchaeota	Thermoprotei	Sulfolobales	Sulfolobaceae	Sulfolobus	Sulfolobus acidocaldarius
Archaea	2681813386	Euryarchaeota	unclassified	unclassified	unclassified	unclassified	candidate division MSBL1 archaeon SCGC-AAA382A20
Archaea	2721755440	Crenarchaeota	unclassified	unclassified	unclassified	unclassified	unclassified
Archaea	2721756100	Euryarchaeota	Thermoplasmata	Thermoplasmatales	unclassified	unclassified	Thermoplasmatales archaeon JGI 01_D22
Archaea	2660238475	Euryarchaeota	Methanomicrobia	Methanosarcinales	Methanosarcinaceae	Methanosarcina	Methanosarcina mazei
Archaea	650716054	Euryarchaeota	Methanomicrobia	Methanosarcinales	Methanotrichaceae	Methanothrix	Methanothrix soehngenii
Archaea	2795385325	Euryarchaeota	Halobacteria	Halobacteriales	Halobacteriaceae	unclassified	unclassified
Archaea	2740891886	Thaumarchaeota	unclassified	unclassified	unclassified	unclassified	uncultured marine group I thaumarchaeote
Archaea	2795385331	Euryarchaeota	Halobacteria	Halobacteriales	Halobacteriaceae	unclassified	unclassified
Archaea	2708742542	Candidatus Woesearchaeota	unclassified	unclassified	unclassified	unclassified	Candidatus Woesearchaeota archaeon RBG_13_36_6
Archaea	2721755896	unclassified	unclassified	unclassified	unclassified	unclassified	unclassified
Archaea	2684622722	Crenarchaeota	Thermoprotei	Sulfolobales	Sulfolobaceae	Sulfolobus	Sulfolobus acidocaldarius
Archaea	2551306700	Crenarchaeota	Thermoprotei	Thermoproteales	Thermoproteaceae	Pyrobaculum	unclassified
Archaea	2585427612	Thaumarchaeota	Nitrososphaeria	Nitrososphaerales	Nitrososphaeraceae	Nitrososphaera	Nitrososphaera viennensis
Archaea	2728369321	Euryarchaeota	Archaeoglobi	unclassified	unclassified	unclassified	Archaeoglobi archaeon JdFR-42
Archaea	2667527389	Euryarchaeota	Halobacteria	Halobacteriales	Haloarculaceae	Halomicrobium	Halomicrobium zhouii
Archaea	2814122936	Candidatus Bathyarchaeota	unclassified	unclassified	unclassified	unclassified	unclassified
Archaea	648028062	Crenarchaeota	Thermoprotei	Thermoproteales	Thermoproteaceae	Vulcanisaeta	Vulcanisaeta distributa
Archaea	2512047027	Crenarchaeota	Thermoprotei	Thermoproteales	Thermoproteaceae	Pyrobaculum	Pyrobaculum sp. WP30
Bacteria	2636415411	Firmicutes	Bacilli	Lactobacillales	Streptococcaceae	Streptococcus	Streptococcus equi
Bacteria	2663763013	Firmicutes	Bacilli	Lactobacillales	Streptococcaceae	Streptococcus	Streptococcus suis
Bacteria	2531839161	Firmicutes	Bacilli	Bacillales	Staphylococcaceae	Staphylococcus	Staphylococcus aureus
Bacteria	2593338982	Firmicutes	Bacilli	Bacillales	Staphylococcaceae	Staphylococcus	Staphylococcus aureus
Bacteria	2671181034	Firmicutes	Bacilli	Lactobacillales	Streptococcaceae	Streptococcus	Streptococcus pneumoniae
Bacteria	2721755485	Bacteroidetes	Bacteroidia	Bacteroidales	Prevotellaceae	Prevotella	Prevotella scopos
Bacteria	2593338844	Firmicutes	Bacilli	Bacillales	Staphylococcaceae	Staphylococcus	Staphylococcus aureus
Bacteria	2603879542	Firmicutes	Bacilli	Bacillales	Staphylococcaceae	Staphylococcus	Staphylococcus aureus
Bacteria	2554235321	Firmicutes	Bacilli	Lactobacillales	Streptococcaceae	Streptococcus	Streptococcus constellatus
Bacteria	2636415794	Firmicutes	Bacilli	Bacillales	Staphylococcaceae	Staphylococcus	Staphylococcus aureus
Bacteria	640963042	Firmicutes	Bacilli	Lactobacillales	Streptococcaceae	Streptococcus	Streptococcus pneumoniae
Bacteria	2593339056	Firmicutes	Bacilli	Bacillales	Staphylococcaceae	Staphylococcus	Staphylococcus aureus
Bacteria	2639762760	Bacteroidetes	Bacteroidia	Bacteroidales	Porphyromonadaceae	Porphyromonas	Porphyromonas sp. COT-108 OH1349
Bacteria	2571042857	Firmicutes	Bacilli	Bacillales	Staphylococcaceae	Staphylococcus	Staphylococcus aureus
Bacteria	2554235359	Firmicutes	Bacilli	Bacillales	Staphylococcaceae	Staphylococcus	Staphylococcus aureus
Bacteria	2816332211	Actinobacteria	Actinobacteria	Streptomycetales	Streptomycetaceae	Streptomyces	Streptomyces albus
Bacteria	2537561793	Firmicutes	Bacilli	Lactobacillales	Streptococcaceae	Streptococcus	Streptococcus agalactiae
Bacteria	2738543027	Actinobacteria	Actinobacteria	Micrococcales	Promicromonosporaceae	Promicromonospora	Promicromonospora sp. CF082
Bacteria	2634166395	Actinobacteria	Actinobacteria	Corynebacteriales	Nocardiaceae	Rhodococcus	Rhodococcus ruber
Bacteria	2671180919	Firmicutes	Bacilli	Lactobacillales	Streptococcaceae	Streptococcus	Streptococcus pneumoniae
Bacteria	2671180527	Firmicutes	Bacilli	Bacillales	Staphylococcaceae	Staphylococcus	Staphylococcus aureus
Bacteria	2579778640	Firmicutes	Bacilli	Lactobacillales	Streptococcaceae	Streptococcus	Streptococcus pyogenes
Bacteria	2663762722	Actinobacteria	Actinobacteria	Streptomycetales	Streptomycetaceae	Streptomyces	Streptomyces prasinopilosus
Bacteria	2593338949	Firmicutes	Bacilli	Bacillales	Staphylococcaceae	Staphylococcus	Staphylococcus aureus
Bacteria	2574180222	Firmicutes	Bacilli	Bacillales	Staphylococcaceae	Staphylococcus	Staphylococcus aureus
Bacteria	2558860399	Firmicutes	Bacilli	Bacillales	Staphylococcaceae	Staphylococcus	Staphylococcus aureus
Bacteria	2811995052	Actinobacteria	Actinobacteria	Streptomycetales	Streptomycetaceae	Streptomyces	Streptomyces natalensis
Bacteria	2681813160	Firmicutes	Bacilli	Bacillales	Staphylococcaceae	Staphylococcus	Staphylococcus aureus
Bacteria	2571042448	Firmicutes	Bacilli	Bacillales	Staphylococcaceae	Staphylococcus	Staphylococcus aureus
Bacteria	2576861048	Firmicutes	Bacilli	Bacillales	Staphylococcaceae	Staphylococcus	Staphylococcus aureus
Bacteria	2671180712	Firmicutes	Bacilli	Bacillales	Staphylococcaceae	Staphylococcus	Staphylococcus aureus
Bacteria	2582581029	Firmicutes	Bacilli	Bacillales	Staphylococcaceae	Staphylococcus	Staphylococcus aureus
Bacteria	2590828229	Firmicutes	Bacilli	Bacillales	Staphylococcaceae	Staphylococcus	Staphylococcus aureus
Bacteria	2568526716	Firmicutes	Bacilli	Bacillales	Staphylococcaceae	Staphylococcus	Staphylococcus aureus
Bacteria	2721755840	Firmicutes	Bacilli	Lactobacillales	Streptococcaceae	Streptococcus	Streptococcus thermophilus
Bacteria	2671180514	Firmicutes	Bacilli	Bacillales	Staphylococcaceae	Staphylococcus	Staphylococcus aureus
Bacteria	2571042014	Actinobacteria	Actinobacteria	Micromonosporales	Micromonosporaceae	Salinispora	Salinispora arenicola
Bacteria	2571042084	Firmicutes	Bacilli	Bacillales	Staphylococcaceae	Staphylococcus	Staphylococcus aureus
Bacteria	2590828499	Firmicutes	Bacilli	Bacillales	Staphylococcaceae	Staphylococcus	Staphylococcus aureus
Bacteria	2667527784	Firmicutes	Bacilli	Lactobacillales	Streptococcaceae	Streptococcus	Streptococcus pneumoniae
Bacteria	2558860610	Firmicutes	Bacilli	Bacillales	Staphylococcaceae	Staphylococcus	Staphylococcus aureus
Bacteria	2513237290	Actinobacteria	Actinobacteria	Corynebacteriales	Nocardiaceae	Rhodococcus	Rhodococcus imtechensis
Bacteria	2663762953	Firmicutes	Bacilli	Lactobacillales	Streptococcaceae	Streptococcus	Streptococcus pneumoniae
Bacteria	2558860182	Firmicutes	Bacilli	Lactobacillales	Streptococcaceae	Streptococcus	Streptococcus pneumoniae
Bacteria	2568526386	Firmicutes	Bacilli	Bacillales	Staphylococcaceae	Staphylococcus	Staphylococcus aureus
Bacteria	2716884809	Cyanobacteria	unclassified	Synechococcales	Prochloraceae	Prochlorococcus	Prochlorococcus sp. AG-679-N20
Bacteria	2834145289	Firmicutes	Clostridia	Clostridiales	Lachnospiraceae	Sellimonas	Sellimonas intestinalis
Bacteria	2585427918	Firmicutes	Bacilli	Lactobacillales	Streptococcaceae	Streptococcus	Streptococcus mitis
Bacteria	2603879979	Firmicutes	Bacilli	Bacillales	Staphylococcaceae	Staphylococcus	Staphylococcus aureus
Bacteria	2558860588	Firmicutes	Bacilli	Bacillales	Staphylococcaceae	Staphylococcus	Staphylococcus aureus
Bacteria	2820964733	Actinobacteria	Actinobacteria	Micrococcales	Promicromonosporaceae	Promicromonospora	Promicromonospora sukumoe
Bacteria	2531839343	Firmicutes	Bacilli	Bacillales	Staphylococcaceae	Staphylococcus	Staphylococcus lugdunensis
Bacteria	2590828377	Firmicutes	Bacilli	Bacillales	Staphylococcaceae	Staphylococcus	Staphylococcus aureus
Bacteria	2593338923	Firmicutes	Bacilli	Bacillales	Staphylococcaceae	Staphylococcus	Staphylococcus aureus
Bacteria	2521172643	Actinobacteria	Actinobacteria	Streptomycetales	Streptomycetaceae	Streptomyces	Streptomyces canus
Bacteria	2579778735	Firmicutes	Bacilli	Lactobacillales	Streptococcaceae	Streptococcus	Streptococcus pyogenes
Bacteria	2563367123	Firmicutes	Bacilli	Lactobacillales	Streptococcaceae	Streptococcus	Streptococcus mutans
Bacteria	2710724137	Firmicutes	Bacilli	Lactobacillales	Streptococcaceae	Streptococcus	Streptococcus sp. JGI 000170CP_B05
Bacteria	2734481911	Actinobacteria	Actinobacteria	Corynebacteriales	Nocardiaceae	Rhodococcus	Rhodococcus sp. JCM 9791
Bacteria	2728369666	Firmicutes	Clostridia	Clostridiales	Hungateiclostridiaceae	Thermoclostridium	Thermoclostridium stercorarium
Bacteria	2744054827	Firmicutes	Bacilli	Lactobacillales	Streptococcaceae	Streptococcus	Streptococcus pyogenes
Bacteria	2716884727	Cyanobacteria	unclassified	Synechococcales	Prochloraceae	Prochlorococcus	Prochlorococcus sp. AG-388-A01
Bacteria	2706794999	Bacteroidetes	Bacteroidia	Bacteroidales	Porphyromonadaceae	unclassified	Porphyromonadaceae bacterium JGI 000176CP_C01
Bacteria	2826389860	Firmicutes	Bacilli	Bacillales	Staphylococcaceae	Staphylococcus	Staphylococcus argenteus
Bacteria	651053061	Actinobacteria	Actinobacteria	Pseudonocardiales	Pseudonocardiaceae	Pseudonocardia	Pseudonocardia dioxanivorans
Bacteria	2574179803	Firmicutes	Bacilli	Bacillales	Staphylococcaceae	Staphylococcus	Staphylococcus aureus
Bacteria	2708742947	candidate division WWE3	unclassified	unclassified	unclassified	unclassified	candidate division WWE3 bacterium RIFCSPHIGHO2_01_FULL_43_9
Bacteria	2706794940	Candidatus Saccharibacteria	unclassified	unclassified	unclassified	unclassified	Candidatus Saccharibacteria bacterium JGI 000176CP_H06
Bacteria	2626542233	candidate division WWE3	unclassified	unclassified	unclassified	unclassified	candidate division WWE3 bacterium GW2011_GWF1_44_14
Bacteria	2590828254	Firmicutes	Bacilli	Bacillales	Staphylococcaceae	Staphylococcus	Staphylococcus aureus
Bacteria	2590828786	Firmicutes	Bacilli	Bacillales	Staphylococcaceae	Staphylococcus	Staphylococcus aureus
Bacteria	2740892332	Firmicutes	Bacilli	Lactobacillales	Streptococcaceae	Streptococcus	Streptococcus pneumoniae
Bacteria	2531839615	Firmicutes	Bacilli	Bacillales	Staphylococcaceae	Staphylococcus	Staphylococcus aureus
Bacteria	2772190985	Actinobacteria	Actinobacteria	Corynebacteriales	Nocardiaceae	Rhodococcus	Rhodococcus pyridinivorans
Bacteria	2563366593	Actinobacteria	Actinobacteria	Streptomycetales	Streptomycetaceae	Streptomyces	Streptomyces rapamycinicus
Bacteria	2698536730	Actinobacteria	Actinobacteria	Pseudonocardiales	unclassified	unclassified	unclassified
Bacteria	651716592	Firmicutes	Bacilli	Lactobacillales	Streptococcaceae	Streptococcus	Streptococcus pyogenes
Bacteria	2739367638	Actinobacteria	Actinobacteria	Streptomycetales	Streptomycetaceae	Streptomyces	Streptomyces sp. TLI_235
Bacteria	2645727857	Firmicutes	Bacilli	Bacillales	Staphylococcaceae	Staphylococcus	Staphylococcus aureus
Bacteria	2663763394	Firmicutes	Bacilli	Lactobacillales	Streptococcaceae	Streptococcus	Streptococcus agalactiae
Bacteria	2802429282	Bacteroidetes	Bacteroidia	Bacteroidales	Prevotellaceae	Prevotella	Prevotella jejuni
Bacteria	2515154136	Actinobacteria	Actinobacteria	Micromonosporales	Micromonosporaceae	Salinispora	Salinispora pacifica
Bacteria	2585428064	Firmicutes	Clostridia	Clostridiales	Syntrophomonadaceae	Thermosyntropha	Thermosyntropha lipolytica
Bacteria	2579779030	Firmicutes	Bacilli	Lactobacillales	Streptococcaceae	Streptococcus	Streptococcus pyogenes
Bacteria	2563367099	Firmicutes	Bacilli	Bacillales	Staphylococcaceae	Staphylococcus	Staphylococcus aureus
Bacteria	2503982008	Firmicutes	Bacilli	Bacillales	Staphylococcaceae	Staphylococcus	Staphylococcus epidermidis
Bacteria	2505679065	Actinobacteria	Actinobacteria	Corynebacteriales	Nocardiaceae	Rhodococcus	Rhodococcus rhodochrous
Bacteria	2590828239	Firmicutes	Bacilli	Bacillales	Staphylococcaceae	Staphylococcus	Staphylococcus aureus
Bacteria	2537561629	Firmicutes	Negativicutes	Veillonellales	Veillonellaceae	Veillonella	Veillonella sp. ACP1
Bacteria	650716085	Chlamydiae	Chlamydiia	Parachlamydiales	Simkaniaceae	Simkania	Simkania negevensis
Bacteria	2820576413	Firmicutes	unclassified	unclassified	unclassified	unclassified	unclassified
Bacteria	2595698018	Firmicutes	Bacilli	Bacillales	Staphylococcaceae	Staphylococcus	Staphylococcus aureus
Bacteria	2597489891	Firmicutes	Bacilli	Lactobacillales	Streptococcaceae	Streptococcus	Streptococcus macedonicus
Bacteria	644736404	Actinobacteria	Actinobacteria	Pseudonocardiales	Pseudonocardiaceae	Saccharomonospora	Saccharomonospora viridis
Bacteria	2603879970	Firmicutes	Bacilli	Bacillales	Staphylococcaceae	Staphylococcus	Staphylococcus aureus
Bacteria	2684623195	Firmicutes	Bacilli	Bacillales	Staphylococcaceae	Staphylococcus	Staphylococcus aureus
Bacteria	2834836693	Actinobacteria	Actinobacteria	Propionibacteriales	Propionibacteriaceae	Propionibacterium	Propionibacterium australiense
Bacteria	2623620487	Bacteroidetes	Bacteroidia	Bacteroidales	Prevotellaceae	unclassified	Prevotellaceae bacterium KH2P17
Bacteria	2558860566	Firmicutes	Bacilli	Bacillales	Staphylococcaceae	Staphylococcus	Staphylococcus aureus
Bacteria	2816332481	Firmicutes	Bacilli	Bacillales	Staphylococcaceae	Staphylococcus	Staphylococcus simulans
Bacteria	2596583696	Bacteroidetes	Flavobacteriia	Flavobacteriales	Flavobacteriaceae	Tenacibaculum	Tenacibaculum sp. MAR_2010_205
Bacteria	2837513742	Firmicutes	Bacilli	Lactobacillales	Carnobacteriaceae	Trichococcus	Trichococcus pasteurii
Bacteria	2590828280	Firmicutes	Bacilli	Bacillales	Staphylococcaceae	Staphylococcus	Staphylococcus aureus
Bacteria	2816332343	Firmicutes	Bacilli	Bacillales	Staphylococcaceae	Staphylococcus	Staphylococcus simulans
Bacteria	2706794555	Actinobacteria	Actinobacteria	Streptomycetales	Streptomycetaceae	Streptacidiphilus	Streptacidiphilus carbonis
Bacteria	2571042698	Firmicutes	Bacilli	Bacillales	Staphylococcaceae	Staphylococcus	Staphylococcus aureus
Bacteria	2703719127	Candidatus Saccharibacteria	unclassified	unclassified	unclassified	unclassified	unclassified
Bacteria	2595698113	Firmicutes	Bacilli	Bacillales	Staphylococcaceae	Staphylococcus	Staphylococcus aureus
Bacteria	2795385491	Firmicutes	Clostridia	Clostridiales	Hungateiclostridiaceae	Pseudoclostridium	Pseudoclostridium thermosuccinogenes
Bacteria	2710723779	candidate division WWE3	unclassified	unclassified	unclassified	unclassified	candidate division WWE3 bacterium RIFCSPLOWO2_01_FULL_41_9
Bacteria	2775507282	Actinobacteria	Actinobacteria	Corynebacteriales	Nocardiaceae	Williamsia	Williamsia sp. 1138
Bacteria	649633092	Bacteroidetes	Flavobacteriia	Flavobacteriales	Flavobacteriaceae	Riemerella	Riemerella anatipestifer
Bacteria	2716884636	Cyanobacteria	unclassified	Synechococcales	Prochloraceae	Prochlorococcus	Prochlorococcus sp. AG-311-M23
Bacteria	2700989205	Firmicutes	Bacilli	Lactobacillales	Streptococcaceae	Streptococcus	Streptococcus agalactiae
Bacteria	2820485985	Firmicutes	unclassified	unclassified	unclassified	unclassified	unclassified
Bacteria	2716884348	Cyanobacteria	unclassified	Synechococcales	Prochloraceae	Prochlorococcus	Prochlorococcus sp. AG-341-L22
[truncated: 84,936 more rows]

## Sheet: Supplementary Data 4
Supplementary Data 4. List of phosphorylation sites identified by phosphoproteome. Sites with fold change >1.5 in both KKMP vs vector and KKMP vs KKPMP are shown. Sites with average value >1 in KKMP group are shown if normalized modification sites were not detected in vector or KKPMP groups. Sites used in Fig.4c are highlighted in light blue.
							Normalized modification sites quantitation
PAO1 gene locus tag	Gene Name	Protein description	Position	Amino acid	Fold change (KKMP vs Vector)	Fold change (KKMP vs KKPMP)	Vector_1	Vector_2	Vector_3	KKMP_1	KKMP_2	KKMP_3	KKPMP_1	KKPMP_2	KKPMP_3	PfkA_1	PfkA_2	PfkA_3	PfkB_1	PfkB_2	PfkB_3	PfpC_1	PfpC_2	PfpC_3
PA0004	gyrB	DNA gyrase subunit B (EC 5.99.1.3)	6	T		9.6194				1.245	1.392	1.23	0.252	0.15
PA0019	def	Peptide deformylase (EC 3.5.1.88)	16	T						0.835	0.836	1.386
PA0019	def	Peptide deformylase (EC 3.5.1.88)	150	T						1.129	0.963	0.941
PA0044	exoT	hypothetical protein	5	S						3.137	3.36	1.654						0.189		0.181			0.158	0.158
PA0044	exoT	hypothetical protein	6	S						1.396	1.508	1.038
PA0044	exoT	hypothetical protein	84	T						1.362	1.188	1.429
PA0044	exoT	hypothetical protein	98	S						1.467	1.063	1.451
PA0044	exoT	hypothetical protein	116	T						1.496	1.234	1.231
PA0044	exoT	hypothetical protein	150	S						1.127	1.397	1.457
PA0044	exoT	hypothetical protein	189	T						1.205	1.036	1.769
PA0044	exoT	hypothetical protein	311	S						1.991	0.895	1.063
PA0044	exoT	hypothetical protein	320	T						1.192	1.523	1.246
PA0044	exoT	hypothetical protein	346	S						1.45	1.532	2.322								0.018
PA0044	exoT	hypothetical protein	347	T						1.753	2.658	3.51							0.011	0.016	0.015
PA0044	exoT	hypothetical protein	356	S						1.373	1.185	1.42
PA0044	exoT	hypothetical protein	362	T						1.567	0.98	1.433
PA0044	exoT	hypothetical protein	415	T						1.072	1.254	1.673
PA0044	exoT	hypothetical protein	420	S						1.354	1.259	1.36
PA0044	exoT	hypothetical protein	434	T						3.207	2.06	2.601							0.009	0.01	0.012
PA0059	osmC	Peroxiredoxin OsmC (EC 1.11.1.15)	4	T						1.11	0.956	1.358
PA0059	osmC	Peroxiredoxin OsmC (EC 1.11.1.15)	22	T						0.967	1.319	1.172
PA0065	gph	Phosphoglycolate phosphatase (EC 3.1.3.18)	144	T						0.97	1.108	0.988
PA0092	tsi6	Phosphoglycerate dehydrogenase and related dehydrogenases	45	S							2.139	3.373
PA0092	tsi6	Phosphoglycerate dehydrogenase and related dehydrogenases	55	T						2.886	2.417	3.108
PA0092	tsi6	Phosphoglycerate dehydrogenase and related dehydrogenases	58	S						3.182	2.235
PA0094	eagT6	hypothetical protein	114	T							1.961	1.69
PA0094	eagT6	hypothetical protein	136	T						1.785	1.709
PA0118		2-hydroxychromene-2-carboxylate isomerase family protein	48	T						1.041	1.346	1.497
PA0120	pdhR	Transcriptional regulator, GntR family	18	T						1.25	1.677	1.568
PA0120	pdhR	Transcriptional regulator, GntR family	43	S						1.359	1.56	1.586
PA0120	pdhR	Transcriptional regulator, GntR family	46	S						1.578	1.07	1.984
PA0124		Death on curing protein, Doc toxin	55	S						1.285	1.294	1.585
PA0127		putative lipoprotein	142	T						1.191	1.24	1.15
PA0128	phnA	Protein PhnA	49	S		331.5				2.442	1.954	0.245	0.006	0.004	0.004
PA0139	ahpC	Alkyl hydroperoxide reductase protein C (EC 1.11.1.15)	25	T						1.165	1.247	1.039
PA0139	ahpC	Alkyl hydroperoxide reductase protein C (EC 1.11.1.15)	78	S						1.831	1.535											0.038
PA0139	ahpC	Alkyl hydroperoxide reductase protein C (EC 1.11.1.15)	85	T						1.097	1.12	1.236
PA0139	ahpC	Alkyl hydroperoxide reductase protein C (EC 1.11.1.15)	138	S						3.05		2.693					0.698		0.701	0.688	0.481	0.466	0.512	0.475
PA0139	ahpC	Alkyl hydroperoxide reductase protein C (EC 1.11.1.15)	148	T						1.123	0.915	1.411
PA0139	ahpC	Alkyl hydroperoxide reductase protein C (EC 1.11.1.15)	158	T						1.139	1.222	1.091
PA0139	ahpC	Alkyl hydroperoxide reductase protein C (EC 1.11.1.15)	176	T	139.481	93.6816	0.059	0.048	0.028	10.9	7.636	0.294	0.072	0.056	0.073	0.02		0.018		0.018		0.013	0.012	0.012
PA0139	ahpC	Alkyl hydroperoxide reductase protein C (EC 1.11.1.15)	180	S		33.658				2.593	2.336	2.846	0.076	0.065	0.09					0.033
PA0141	ppk2	Polyphosphate kinase 2 (EC 2.7.4.1)	6	T	249.541	192.684	0.022	0.017	0.022	4.575	5.605	5.042	0.035	0.025	0.019							0.015	0.015	0.017
PA0141	ppk2	Polyphosphate kinase 2 (EC 2.7.4.1)	75	S						1.267	1.182	1.116
PA0141	ppk2	Polyphosphate kinase 2 (EC 2.7.4.1)	76	T						1.305	1.244	1.01
PA0141	ppk2	Polyphosphate kinase 2 (EC 2.7.4.1)	116	T						1.335	1.155	1.072
PA0141	ppk2	Polyphosphate kinase 2 (EC 2.7.4.1)	157	S	37.4675	28.85		0.212	0.25	3.778	9.753	3.779	0.077	0.302	0.221	0.09	0.281	0.079	0.062	0.079	0.191
PA0141	ppk2	Polyphosphate kinase 2 (EC 2.7.4.1)	261	S						2.185	1.894	2.894							0.075	0.04			0.041
PA0141	ppk2	Polyphosphate kinase 2 (EC 2.7.4.1)	269	T						1.138	1.229	1.205
PA0141	ppk2	Polyphosphate kinase 2 (EC 2.7.4.1)	279	T						1.089	1.263	1.221
PA0155	pcaR	Pca regulon regulatory protein PcaR	15	T						1.052	0.452	1.643
PA0164	ggt	Gamma-glutamyltranspeptidase (EC 2.3.2.2) @ Glutathione hydrolase (EC 3.4.19.13)	13	S						1.38	0.85	1.233
PA0175	cheR2	Chemotaxis protein methyltransferase CheR (EC 2.1.1.80)	3	T						1.338	1.682	0.076
PA0175	cheR2	Chemotaxis protein methyltransferase CheR (EC 2.1.1.80)	4	S						0.611	1.788	1.083
PA0176	mcp	Aerotaxis sensor receptor protein	31	T						1.711	1.836	1.869
PA0176	mcp	Aerotaxis sensor receptor protein	168	T						1.724	1.78	1.917
PA0176	mcp	Aerotaxis sensor receptor protein	248	T						1.978	1.53	1.928
PA0176	mcp	Aerotaxis sensor receptor protein	330	S							2.033	1.529
PA0176	mcp	Aerotaxis sensor receptor protein	376	T						1.82	1.659	1.948
PA0176	mcp	Aerotaxis sensor receptor protein	379	S						2.214	1.379
PA0176	mcp	Aerotaxis sensor receptor protein	393	T						1.91	1.588	1.934
PA0176	mcp	Aerotaxis sensor receptor protein	455	T							1.672	1.915
PA0176	mcp	Aerotaxis sensor receptor protein	459	T						1.961	1.607	1.862
PA0176	mcp	Aerotaxis sensor receptor protein	467	T						1.889	1.633	1.908
PA0176	mcp	Aerotaxis sensor receptor protein	470	S						1.914	1.578	1.941
PA0176	mcp	Aerotaxis sensor receptor protein	639	S	234.684		0.02		0.018	2.972	3.096	2.85
PA0176	mcp	Aerotaxis sensor receptor protein	645	S						1.935	1.888	1.588
PA0176	mcp	Aerotaxis sensor receptor protein	649	S	8.60972	21.9527	0.462	0.542	0.559	6.293	5.293	1.871		0.613								0.317	0.294	0.424
PA0176	mcp	Aerotaxis sensor receptor protein	654	S	17.0554	7.64353	0.439	0.607		7.218	5.285	5.337	0.713	0.918	0.703	0.274		0.255		0.286	0.211	0.479	0.462	0.539
PA0178	cheA	Signal transduction histidine kinase CheA	222	S							1.576	1.643
PA0178	cheA	Signal transduction histidine kinase CheA	327	T						2.134	1.372
PA0179	cheY	Chemotaxis regulator - transmits chemoreceptor signals to flagellar motor components CheY	19	S						3.73	3.389
PA0179	cheY	Chemotaxis regulator - transmits chemoreceptor signals to flagellar motor components CheY	84	T						3.732	3.842	3.344
PA0179	cheY	Chemotaxis regulator - transmits chemoreceptor signals to flagellar motor components CheY	96	S		131.794				10.303	10.611	10.453	0.072	0.091	0.075							0.039	0.034	0.042
PA0195	pntAA	NAD(P) transhydrogenase N-domain of subunit alpha (EC 1.6.1.2)	9	T						1.5	1.106	1.303
PA0195	pntAA	NAD(P) transhydrogenase N-domain of subunit alpha (EC 1.6.1.2)	131	S						1.351	1.379	1.188
PA0195	pntAA	NAD(P) transhydrogenase N-domain of subunit alpha (EC 1.6.1.2)	161	T						1.77	0.876	1.267
PA0250		CBS domain protein	3	T						1.098	2.418	1.419
PA0250		CBS domain protein	83	S							2.004	1.65
PA0259	tla3	hypothetical protein	65	T						1.891	1.329	1.673
PA0259	tla3	hypothetical protein	193	T						2.304		1.266
PA0259	tla3	hypothetical protein	196	S						3.424	1.19	0.809
PA0259	tla3	hypothetical protein	293	T						1.85	1.6	1.447
PA0259	tla3	hypothetical protein	432	T						1.9	1.713	1.308
PA0263	hcpC	T6SS component Hcp	160	T						3.478	2.211	4.054
PA0266	davT	5-aminovalerate aminotransferase (EC 2.6.1.48) / Gamma-aminobutyrate:alpha-ketoglutarate aminotransferase (EC 2.6.1.19)	4	T						1.154	1.249	0.923				0.036		0.038
PA0294	aguR	Transcriptional regulator, AcrR family	217	S						1.323	0.988	1.035
PA0297	spuA	Gamma-glutamyl-GABA hydrolase (EC 3.5.1.94)	81	S						1.59	1.436	0.933
PA0297	spuA	Gamma-glutamyl-GABA hydrolase (EC 3.5.1.94)	85	T						1.173	1.081	1.609
PA0299	spuC	Omega-amino acid--pyruvate aminotransferase (EC 2.6.1.18)	26	T		1890				1.45	1.189	1.141	0.002
PA0300	spuD	Putrescine ABC transporter putrescine-binding protein PotF (TC 3.A.1.11.2)	352	T						1.39	1.262	1.096
PA0301	spuE	Putrescine ABC transporter putrescine-binding protein PotF (TC 3.A.1.11.2)	4	S						1.179	1.127	1.104
PA0312		Uncharacterized protein YbbK	21	S						1.271	1.279	0.931
PA0312		Uncharacterized protein YbbK	133	T						1.096	1.246	1.125
PA0329		UPF0339 protein YegP.N / UPF0339 protein YegP.C	38	S	154.304	96.9246		0.059	0.066	8.671	10.617		0.117	0.082				0.066					0.085	0.069
PA0329		UPF0339 protein YegP.N / UPF0339 protein YegP.C	45	S	216.614	74.253	0.04	0.033	0.072	13.947	17.462		0.177	0.125	0.121	0.047	0.034	0.03		0.024	0.024	0.13	0.078	0.077
PA0329		UPF0339 protein YegP.N / UPF0339 protein YegP.C	50	S						2.243	2.774
PA0329		UPF0339 protein YegP.N / UPF0339 protein YegP.C	73	T						2.644	2.497
PA0329		UPF0339 protein YegP.N / UPF0339 protein YegP.C	81	S						3.786	1.815
PA0329		UPF0339 protein YegP.N / UPF0339 protein YegP.C	86	S						2.782	2.479
PA0329		UPF0339 protein YegP.N / UPF0339 protein YegP.C	96	S						2.046	1.814
PA0336	rppH	Adenosine (5')-pentaphospho-(5'')-adenosine pyrophosphohydrolase	88	S						0.915	1.449	1.56
PA0336	rppH	Adenosine (5')-pentaphospho-(5'')-adenosine pyrophosphohydrolase	116	T						0.971	1.534	1.396
PA0345		probable integral membrane protein NMA1899	458	T						1.091	1.368	1.17
PA0357	mutM	Formamidopyrimidine-DNA glycosylase (EC 3.2.2.23)	9	T						1.658	0.761	0.651
PA0357	mutM	Formamidopyrimidine-DNA glycosylase (EC 3.2.2.23)	10	T						1.184	0.986	0.842
PA0366	laoC	Aldehyde dehydrogenase (EC 1.2.1.3); Probable coniferyl aldehyde dehydrogenase (EC 1.2.1.68)	277	S	4.87076	3.26872	0.4	0.556	0.46	2.867	1.991	2.039	0.613	0.912	0.585	0.722	0.286	0.486	0.616			1.35	1.256	1.261
PA0373	ftsY	Signal recognition particle receptor FtsY	4	S						1.156	1.529	0.775
PA0373	ftsY	Signal recognition particle receptor FtsY	42	S	1326.75	758.143	0.004	0.004	0.004	4.559	5.895	5.467	0.006	0.008	0.007				0.006	0.004	0.004	0.006	0.007
PA0373	ftsY	Signal recognition particle receptor FtsY	59	S						1.168	1.285	0.982
PA0373	ftsY	Signal recognition particle receptor FtsY	312	T						1.076	1.038	1.293
PA0373	ftsY	Signal recognition particle receptor FtsY	345	T						0.879	1.312	1.236
PA0374	ftsE	Cell-division-associated, ABC-transporter-like signaling protein FtsE	34	T						1.104	0.953	0.967
PA0374	ftsE	Cell-division-associated, ABC-transporter-like signaling protein FtsE	71	T						0.935	1.07	1.03
PA0374	ftsE	Cell-division-associated, ABC-transporter-like signaling protein FtsE	92	T						0.938	0.983	1.114
PA0374	ftsE	Cell-division-associated, ABC-transporter-like signaling protein FtsE	140	T	21.848	40.1509	0.154	0.146	0.187	3.452	4.233	2.955	0.109	0.156						0.194			0.152	0.221
PA0391		hypothetical protein	401	T						3.239	3.047	4.18
PA0391		hypothetical protein	404	T						3.239	3.047	4.18
PA0391		hypothetical protein	431	T						2.989	2.75	4.929
PA0391		hypothetical protein	435	T						2.616	2.466	5.818
PA0391		hypothetical protein	603	T						2.831	4.016	3.318
PA0391		hypothetical protein	652	S						3.344		4.168
PA0396	pilU	Type IV pilus assembly ATPase component PilU	38	T						2.53	1.792	2.225
PA0396	pilU	Type IV pilus assembly ATPase component PilU	74	S						2.363	1.969	2.199
PA0396	pilU	Type IV pilus assembly ATPase component PilU	151	S						1.797	2.844	1.823
PA0396	pilU	Type IV pilus assembly ATPase component PilU	152	T						2.574	1.968	2.006
PA0396	pilU	Type IV pilus assembly ATPase component PilU	174	T						2.248	2.71	1.547
PA0396	pilU	Type IV pilus assembly ATPase component PilU	182	T						2.315	2.126	2.081
PA0396	pilU	Type IV pilus assembly ATPase component PilU	192	T						2.302	1.911	2.312
PA0396	pilU	Type IV pilus assembly ATPase component PilU	220	T						2.081	1.794	2.634
PA0396	pilU	Type IV pilus assembly ATPase component PilU	227	T						2.429	1.539	2.576
PA0396	pilU	Type IV pilus assembly ATPase component PilU	362	S						4.126		0.47
PA0396	pilU	Type IV pilus assembly ATPase component PilU	372	T						2.411		2.039
PA0402	pyrB	Aspartate carbamoyltransferase (EC 2.1.3.2)	324	T						1.131	1.161	1.077
PA0403	pyrR	Pyrimidine operon regulatory protein PyrR	68	T						1.663	1.641	1.569
PA0403	pyrR	Pyrimidine operon regulatory protein PyrR	142	T						1.464	1.907	1.504
PA0408	pilG	twitching motility protein PilG	18	T	444.292	666.437	0.024	0.024		6.798	6.535	7.993			0.032	0.015	0.012			0.016	0.016	0.026	0.021
PA0408	pilG	twitching motility protein PilG	69	T						1.55	1.459
PA0408	pilG	twitching motility protein PilG	109	T		308.156				5.049	3.719	5.099	0.011	0.012	0.022				0.008			0.006		0.007
PA0409	pilH	twitching motility protein PilH	64	T						3.341	2.259	2.167
PA0409	pilH	twitching motility protein PilH	68	T						2.157	2.961	2.62
PA0409	pilH	twitching motility protein PilH	73	T						2.615	2.783	2.34
PA0409	pilH	twitching motility protein PilH	82	T						2.548	2.367	2.877
PA0409	pilH	twitching motility protein PilH	88	T						4.965	5.577	4.812										0.011	0.01	0.015
PA0409	pilH	twitching motility protein PilH	103	T						3.926		4.055											0.009
PA0411	pilJ	twitching motility protein PilJ	477	T						1.781	1.27
PA0413	chpA	still frameshift probable component of chemotactic signal transduction system	430	T						1.128	1.249	1.129
PA0413	chpA	still frameshift probable component of chemotactic signal transduction system	431	T		120.521				2.159	1.253	2.373	0.023		0.025
PA0413	chpA	still frameshift probable component of chemotactic signal transduction system	1650	S	5.21283		0.309	0.397	0.37	1.922	1.722	1.965
PA0413	chpA	still frameshift probable component of chemotactic signal transduction system	1653	T						0.248	1.852	1.426
PA0413	chpA	still frameshift probable component of chemotactic signal transduction system	1654	S						0.434	4.576	5.349								0.041	0.04	0.024	0.025
PA0413	chpA	still frameshift probable component of chemotactic signal transduction system	1656	S						1.601		1.731					0.138
PA0413	chpA	still frameshift probable component of chemotactic signal transduction system	1795	T						1.185	1.119	1.202
PA0413	chpA	still frameshift probable component of chemotactic signal transduction system	1888	T						1.239	1.127	1.138
PA0413	chpA	still frameshift probable component of chemotactic signal transduction system	1894	S						1.359	1.161	0.981
PA0413	chpA	still frameshift probable component of chemotactic signal transduction system	1908	T						1.523	1.419	1.729							0.004
PA0413	chpA	still frameshift probable component of chemotactic signal transduction system	1910	T						1.198	1.25	1.056
PA0413	chpA	still frameshift probable component of chemotactic signal transduction system	1990	T						1.115	1.143	1.249
PA0413	chpA	still frameshift probable component of chemotactic signal transduction system	2057	T						1.278	1.195	1.031
PA0413	chpA	still frameshift probable component of chemotactic signal transduction system	2136	S						0.915	1.385	1.211
PA0413	chpA	still frameshift probable component of chemotactic signal transduction system	2175	T						1.161	1.049	1.297
PA0413	chpA	still frameshift probable component of chemotactic signal transduction system	2329	S						1.403	0.975	1.123
PA0413	chpA	still frameshift probable component of chemotactic signal transduction system	2343	S						1.051	1.406	1.051
PA0420	bioA	Adenosylmethionine-8-amino-7-oxononanoate aminotransferase (EC 2.6.1.62)	453	S		455.7				1.571	1.388	1.598	0.004	0.003	0.003								0.001	0.001
PA0423	pasP	Protein yceI precursor	161	T						1.737		1.582
PA0428	rhlE	ATP-dependent RNA helicase RhlE (EC 3.6.4.13)	588	S		41.069				0.735	1.467	1.371			0.087
PA0428	rhlE	ATP-dependent RNA helicase RhlE (EC 3.6.4.13)	592	T		1092.6				1.611	1.856	1.996	0.002	0.002	0.001
PA0428	rhlE	ATP-dependent RNA helicase RhlE (EC 3.6.4.13)	616	T		454.375				2.006	2.647	2.617	0.006	0.005	0.005				0.009	0.005
PA0432	sahH	Adenosylhomocysteinase (EC 3.3.1.1)	165	T						1.165	1.195	0.968
PA0432	sahH	Adenosylhomocysteinase (EC 3.3.1.1)	167	T						1.211	1.266	0.843
PA0432	sahH	Adenosylhomocysteinase (EC 3.3.1.1)	180	T						1.304	0.928	1.126
PA0432	sahH	Adenosylhomocysteinase (EC 3.3.1.1)	193	T						0.88	1.131	1.328
PA0432	sahH	Adenosylhomocysteinase (EC 3.3.1.1)	195	S						1.127	1.632	0.518
PA0432	sahH	Adenosylhomocysteinase (EC 3.3.1.1)	206	S						1.258	1.191	0.878
PA0432	sahH	Adenosylhomocysteinase (EC 3.3.1.1)	215	T						1.517	0.724	1.14
PA0432	sahH	Adenosylhomocysteinase (EC 3.3.1.1)	352	T						1.212	0.329	1.889
PA0432	sahH	Adenosylhomocysteinase (EC 3.3.1.1)	380	T						1.149	1.073	1.121
PA0432	sahH	Adenosylhomocysteinase (EC 3.3.1.1)	457	S						1.462	0.96	0.931
PA0432	sahH	Adenosylhomocysteinase (EC 3.3.1.1)	466	T						1.24	0.687	1.461
PA0437	codA	Cytosine deaminase (EC 3.5.4.1)	253	T						1.406	0.804	0.833
PA0446		Uncharacterized protein PA0446	45	T						1.109	1.146	1.141
PA0446		Uncharacterized protein PA0446	355	T						1.054	1.192	1.148
PA0447	gcdH	Glutaryl-CoA dehydrogenase (EC 1.3.8.6)	387	T						0.971	1.784	0.923
PA0449		cytosolic long-chain acyl-CoA thioester hydrolase family protein	5	T						1.458	1.083	1.502
PA0449		cytosolic long-chain acyl-CoA thioester hydrolase family protein	19	T						1.534	0.884	1.656
PA0449		cytosolic long-chain acyl-CoA thioester hydrolase family protein	118	T						1.458	1.15	1.424
PA0456	cspA	Cold shock protein of CSP family	24	S		3.85212				6.75	0.049			0.067	1.698						0.018		0.023	0.036
PA0479		Transcriptional regulator	304	T						1.102	1.022	0.895
PA0484		GcvR-like protein	34	S							1.83	1.95
PA0487	modE	DNA-binding domain of ModE / Molybdate-binding domain of ModE	6	T						1.113	1.292	1.477
PA0487	modE	DNA-binding domain of ModE / Molybdate-binding domain of ModE	12	T						1.193	1.312	1.37
PA0487	modE	DNA-binding domain of ModE / Molybdate-binding domain of ModE	127	S						0.993	1.376	1.535
PA0510	nirE	Uroporphyrinogen-III methyltransferase (EC 2.1.1.107)	159	T						1.734	1.329	1.551
PA0511	nirJ	Heme d1 biosynthesis protein NirJ	40	T						0.922	0.958	1.612
PA0511	nirJ	Heme d1 biosynthesis protein NirJ	46	S						0.921	1.337	1.195
PA0511	nirJ	Heme d1 biosynthesis protein NirJ	47	T						0.686	1.412	1.408
PA0511	nirJ	Heme d1 biosynthesis protein NirJ	204	S						0.991	1.201	1.256
PA0511	nirJ	Heme d1 biosynthesis protein NirJ	353	T						0.939	1.152	1.376
PA0535		Transcriptional regulator, Xre family	41	S						1.555	1.136	1.554
PA0536		Beta-propeller domains of methanol dehydrogenase type	338	S						1.713	1.643	2.268										0.014		0.014
PA0546	metK	S-adenosylmethionine synthetase (EC 2.5.1.6)	101	S						0.811	0.806	1.479
PA0547		Transcriptional regulator, ArsR family / Methyltransferase fusion	7	S						1.147	1.671	1.232
PA0549		hypothetical protein	297	S	35.4809		0.07		0.061	1.491	1.903	1.254
PA0555	fda	Fructose-bisphosphate aldolase class II (EC 4.1.2.13)	208	T		304.231				1.594	1.123	1.238	0.007		0.006
PA0558		SAM-dependent methyltransferase	2	S						1.391	1.223	1.171							0.014
PA0558		SAM-dependent methyltransferase	13	S		28.5667				2.665	2.456	0.878	0.21									0.106	0.183	0.159
PA0571		hypothetical protein	17	T						1.191	1.005	0.913
PA0571		hypothetical protein	145	S						1.041	0.987	1.072
PA0576	rpoD	RNA polymerase sigma factor RpoD	109	T		1715				1.836	1.714	1.595		0.003
PA0576	rpoD	RNA polymerase sigma factor RpoD	114	T						1.41	1.176	1.278
PA0576	rpoD	RNA polymerase sigma factor RpoD	433	T						1.518	1.23	1.119
PA0576	rpoD	RNA polymerase sigma factor RpoD	463	T						1.37	1.292	1.199
PA0576	rpoD	RNA polymerase sigma factor RpoD	531	T						1.698	1.08	1.097
PA0576	rpoD	RNA polymerase sigma factor RpoD	540	T						1.296	1.271	1.292
PA0576	rpoD	RNA polymerase sigma factor RpoD	548	T						1.314	1.202	1.345
PA0576	rpoD	RNA polymerase sigma factor RpoD	556	T		3218				2.405	2.148	1.883	0.001		0.001
PA0576	rpoD	RNA polymerase sigma factor RpoD	573	T		320.469				3.989	2.973	3.293	0.018	0.014					0.005	0.004	0.005
PA0576	rpoD	RNA polymerase sigma factor RpoD	576	T		101.92				1.979	1.333	1.784			0.05
PA0576	rpoD	RNA polymerase sigma factor RpoD	587	T						1.293	1.349	1.216
PA0577	dnaG	DNA primase DnaG	525	S						1.661	0.724	0.961
PA0577	dnaG	DNA primase DnaG	526	T						1.554	0.826	0.954
PA0577	dnaG	DNA primase DnaG	527	T						1.488	0.947	0.886
PA0577	dnaG	DNA primase DnaG	533	T						1.32	0.908	1.092
PA0577	dnaG	DNA primase DnaG	549	T						1.02	0.977	1.309
PA0577	dnaG	DNA primase DnaG	575	S						1.098	1.034	1.171
PA0577	dnaG	DNA primase DnaG	576	S						1.104	1.127	1.062
PA0577	dnaG	DNA primase DnaG	614	T						1.165	0.925	1.225
PA0577	dnaG	DNA primase DnaG	619	S						1.165	0.925	1.225
PA0579	rpsU	SSU ribosomal protein S21p	42	T	36.31	46.6541	0.185	0.131	0.126	5.987	4.86	5.202	0.127	0.056	0.161	0.218	0.341	0.278		0.295	0.275	0.368	0.362	0.228
PA0586		FIG004684: SpoVR-like protein	73	S						0.364	0.31	4.714
PA0586		FIG004684: SpoVR-like protein	74	T						2.942	2.28	0.141
PA0586		FIG004684: SpoVR-like protein	212	T						1.615	2.068	1.692
PA0586		FIG004684: SpoVR-like protein	224	S						1.546	2.458	1.372
PA0586		FIG004684: SpoVR-like protein	417	T						1.744	1.573	2.057
PA0586		FIG004684: SpoVR-like protein	492	T						1.692	1.751	1.932
PA0587		UPF0229 protein YeaH	42	S						3.037	2.265	2.6
PA0587		UPF0229 protein YeaH	73	T						2.085	2.851	3.212
PA0587		UPF0229 protein YeaH	92	S						2.261	2.482	3.362
PA0587		UPF0229 protein YeaH	141	T						2.623	2.691	2.693
PA0587		UPF0229 protein YeaH	143	T						2.101	3.131
PA0587		UPF0229 protein YeaH	145	T						6.055	0.547	0.514
PA0587		UPF0229 protein YeaH	148	T		999.562				5.056	6.051	4.886	0.006	0.006	0.004
PA0587		UPF0229 protein YeaH	154	S						2.611	3.097	2.297
PA0587		UPF0229 protein YeaH	167	T						2.498	4.125	1.404
PA0587		UPF0229 protein YeaH	170	S						1.988	3.272
PA0587		UPF0229 protein YeaH	229	T						3.137	2.358	2.378
PA0588		Uncharacterized protein YeaG	2	S	11.9666	12.022	0.232	0.34	0.296	3.351	3.376	3.66	0.231	0.341	0.292									0.134
PA0588		Uncharacterized protein YeaG	54	T						1.139	1.136	1.323
PA0588		Uncharacterized protein YeaG	177	T						1.243	1.382	0.969
PA0588		Uncharacterized protein YeaG	345	S						0.52	0.409	2.696
PA0588		Uncharacterized protein YeaG	346	S						1.278	1.165	1.147
PA0588		Uncharacterized protein YeaG	356	T						1.22	1.156	1.217
PA0588		Uncharacterized protein YeaG	361	S						1.082	0.783	1.733
PA0588		Uncharacterized protein YeaG	588	T		2.53851				1.323	1.613	0.854	0.62	0.873
PA0589		Thiosulfate sulfurtransferase GlpE (EC 2.8.1.1)	31	S						1.003	0.97	1.267
PA0589		Thiosulfate sulfurtransferase GlpE (EC 2.8.1.1)	38	S						1.177	1.196	0.895
PA0590	apaH	Bis(5'-nucleosyl)-tetraphosphatase, symmetrical (EC 3.6.1.41)	197	S		20.4883				2.225	1.698	1.322	0.14		0.116						0.052
PA0590	apaH	Bis(5'-nucleosyl)-tetraphosphatase, symmetrical (EC 3.6.1.41)	203	T		387				1.359	1.739	1.546		0.012					0.006
PA0591		ApaG protein	4	T						1.195	1.227	1.702
PA0591		ApaG protein	82	T						1.471	1.046	1.678
PA0595	lptD	LPS-assembly protein LptD @ Organic solvent tolerance protein precursor	768	T						1.55	1.54	1.253
PA0597		Nucleotidyl transferase possibly involved in threonylcarbamoyladenosine formation	17	T						1.833	0.333	0.92
PA0601	agtR	DNA-binding response regulator, LuxR family, near polyamine transporter	141	T						1.419	1.992
PA0601	agtR	DNA-binding response regulator, LuxR family, near polyamine transporter	143	S						1.431	1.77
PA0601	agtR	DNA-binding response regulator, LuxR family, near polyamine transporter	151	S						1.25	2.06
PA0601	agtR	DNA-binding response regulator, LuxR family, near polyamine transporter	177	S						1.637	1.847
PA0601	agtR	DNA-binding response regulator, LuxR family, near polyamine transporter	180	T						1.366	1.823
PA0601	agtR	DNA-binding response regulator, LuxR family, near polyamine transporter	196	S						1.212	2.817
PA0603	agtA	Spermidine/putrescine import ABC transporter ATP-binding protein PotA (TC 3.A.1.11.1)	301	S						1.479	1.162	1.134
[truncated: 1,901 more rows]
