# Supplementary material for: Control of lysogeny and antiphage defense by a prophage-encoded kinase-phosphatase module
Source: Nat Commun. 2024 Aug 23;15:7244. doi: 10.1038/s41467-024-51617-x (PMC11341870; doi:10.1038/s41467-024-51617-x)
Supplement: Supplementary file 6 — Source Data [file 41467_2024_51617_MOESM6_ESM.xlsx]

## Sheet: Fig.1b
Figure 1b
	Phage titers in MPAO1 and PAO1 biofilm effluents

## Sheet: FIg.1c
Figure 1c

## Sheet: Fig.1e
						Experiment 1			Experiment 2			Experiment 3
Figure 1e

## Sheet: Fig.1f
Figure 1f
QPCR in effluents
	MPAO1		MP-ΔPf4		MP-ΔPf6core
percentages	Pf4	Pf6	Pf4	Pf6	Pf4	Pf6
#1	52.34	47.66	0	100	100	0
#2	57.69	42.31	0	100	100	0
#3	58.72	41.28	0	100	100	0

## Sheet: Fig. 1g
Figure 1g
Planktonic cells	survival(%)
	MPAO1	MP-ΔPf4	MP-ΔPf6core	MP-ΔPf4ΔPf6core	PAO1
#1	0.00245283	0.00120482	0.00104651	0.00135417	0.00184211
#2	0.00133333	0.000735294	0.000860215	0.00178082	0.00117021
#3	0.00217391	0.00115385	0.00114943	0.00209677	0.00144444
Intact biofilm	survival(%)
	MPAO1	MP-ΔPf4	MP-ΔPf6core	MP-ΔPf4ΔPf6core	PAO1
#1	17.6087	21.8182	40.2778	0	0
#2	19.2593	30.6522	28.3951	0	0
#3	39.7143	29.4444	23.8095	0	0
Destroyed biofilm	survival(%)
	MPAO1	MP-ΔPf4	MP-ΔPf6core	MP-ΔPf4ΔPf6core	PAO1
#1	0.197826	0.024545	0.059722	0.000949	0
#2	0.240741	0.02587	0.055556	0.001064	0
#3	0.228571	0.035278	0.085714	0.001302	0

## Sheet: Fig. 1h
Figure 1h
planktonic model					biofilm model
Survival mice numbers						Survival mice numbers
Time （Hours）	MPAO1-planktonic(n=11)	MP-ΔPf4Pf6core-planktonic(n=10)			Time(Hours)	MPAO1-laden agarose beads(n=11)	MP-ΔPf4Pf6core-laden agarose beads(n=12)
0	11	10			0	11	12
22	10	10			18	11	11
24	9	10			21	10	11
27	8	10			23	9	11
34	7	10			24	7	11
38	6	10			28	6	11
40	5	10			33	4	11
41	4	10			35	3	10
43	4	8			36	2	10
44	3	8			40	1	9
47	2	8			41	0	9
102	2	7			120	0	9
120	2	7

## Sheet: Fig.2c
Figure 2c
(pfkA+pfkB)/pfpC												Relative expression
days	#1	#2	#3										Sample Name	Target Name	Ct	ΔCt	fold change	ave	percent
0	9.27	7.66	9.73									planktonic	replicate 1	pfkA	21.7767	11.057	0.000469381	0.000503658	84.4447
2	3.52	3.26	3.65										replicate 2	pfkA	21.897	11.0087	0.000485352
3	3.3	3.16	3.17										replicate 3	pfkA	21.6004	10.812	0.00055624
4	3.29	3.22	2.84										replicate 1	pfkB	25.8085	15.0887	2.86982e-05	3.20548e-05	5.37441
5	2.69	2.86	2.58										replicate 2	pfkB	25.6826	14.7942	3.51959e-05
6	1.13	1	1.17										replicate 3	pfkB	25.7078	14.9194	3.22705e-05
7	1.06	0.95	1.01										replicate 1	pfpc	24.9032	14.1834	5.3748e-05	6.07224e-05	10.1809
8	1.06	1.08	1.17										replicate 2	pfpc	24.7332	13.8449	6.79639e-05
Note: At day 1, biofilm were unable to be collected in medical catheter, so the qRT-PCR experiment was not conducted.													replicate 3	pfpc	24.8022	14.0138	6.04554e-05
													replicate 1	16s rRNA	10.7198
													replicate 2	16s rRNA	10.8883
													replicate 3	16s rRNA	10.7884
												2day	1	pfkA	21.2862	10.6801	0.000609491	0.000575506	57.4431
													2	pfkA	21.4963	10.8073	0.000558044
													3	pfkA	21.5705	10.8049	0.000558984
													1	pfkB	22.8932	12.2871	0.000200081	0.000202199	20.1821
													2	pfkB	23.0051	12.3161	0.0001961
													3	pfkB	22.9801	12.2145	0.000210414
													1	pfpc	22.6904	12.0843	0.000230279	0.000224167	22.3748
													2	pfpc	22.7677	12.0787	0.000231176
													3	pfpc	22.9758	12.2102	0.000211045
													1	16s rRNA	10.6061
													2	16s rRNA	10.689
													3	16s rRNA	10.7656
												3day	4	pfkA	21.6445	11.0517	0.000471077	0.000427982	52.0084
													5	pfkA	21.7554	11.1957	0.000426351
													6	pfkA	21.8691	11.3372	0.000386519
													4	pfkB	22.6418	12.049	0.000235981	0.000199679	24.265
													5	pfkB	22.9255	12.3657	0.000189469
													6	pfkB	23.024	12.4921	0.000173587
													4	pfpc	22.7822	12.1895	0.000214089	0.000195249	23.7266
													5	pfpc	22.8837	12.324	0.000195037
													6	pfpc	22.999	12.4671	0.000176619
													4	16s rRNA	10.5927
													5	16s rRNA	10.5597
													6	16s rRNA	10.5319
												4day	7	pfkA	22.4345	11.5346	0.000337085	0.00033276	53.89
													8	pfkA	22.5302	11.611	0.000319703
													9	pfkA	22.3118	11.5159	0.000341492
													7	pfkB	23.7239	12.824	0.000137906	0.000134128	21.7219
													8	pfkB	23.902	12.9828	0.000123534
													9	pfkB	23.5885	12.7926	0.000140945
													7	pfpc	23.6565	12.7566	0.000144508	0.000150591	24.3881
													8	pfpc	23.7479	12.8286	0.000137466
													9	pfpc	23.3198	12.5239	0.000169801
													7	16s rRNA	10.8999
													8	16s rRNA	10.9192
													9	16s rRNA	10.7959
												5day	10	pfkA	22.8962	12.0026	0.000243696	0.000233988	50.5056
													11	pfkA	22.8834	11.949	0.000252931
													12	pfkA	22.9631	12.2497	0.000205338
													10	pfkB	24.0738	13.1802	0.00010774	0.000104503	22.5566
													11	pfkB	24.1247	13.1903	0.000106987
													12	pfkB	24.0188	13.3054	9.87814e-05
													10	pfpc	23.7965	12.9029	0.000130569	0.000124801	26.9378
													11	pfpc	23.891	12.9566	0.000125797
													12	pfpc	23.7619	13.0485	0.000118037
													10	16s rRNA	10.8936
													11	16s rRNA	10.9344
													12	16s rRNA	10.7134
												6day	13	pfkA	23.2334	13.2817	0.000100417	0.000114002	36.7278
													14	pfkA	23.4268	13.2344	0.000103766
													15	pfkA	22.9447	12.8249	0.000137823
													13	pfkB	24.6065	14.6548	3.87676e-05	4.89901e-05	15.7831
													14	pfkB	24.8139	14.6215	3.96718e-05
													15	pfkB	23.9527	13.8329	6.8531e-05
													13	pfpc	22.9445	12.9928	0.000122678	0.000147405	47.4892
													14	pfpc	22.9584	12.766	0.000143567
													15	pfpc	22.5922	12.4724	0.000175969
													13	16s rRNA	9.9517
													14	16s rRNA	10.1924
													15	16s rRNA	10.1198
												7day	16	pfkA	23.3426	12.9403	0.000127229	0.000116268	33.9717
													17	pfkA	23.4476	13.1297	0.000111573
													18	pfkA	23.4039	13.1502	0.00011
													16	pfkB	24.3392	13.9369	6.37649e-05	5.5566e-05	16.2356
													17	pfkB	24.5044	14.1866	5.36307e-05
													18	pfkB	24.5617	14.308	4.93024e-05
													16	pfpc	22.8429	12.4405	0.000179898	0.000170415	49.7927
													17	pfpc	22.8122	12.4944	0.000173304
													18	pfpc	22.8811	12.6274	0.000158043
													16	16s rRNA	10.4023
													17	16s rRNA	10.3178
													18	16s rRNA	10.2537
												8day	19	pfkA	23.554	12.7167	0.000148558	0.000152987	36.0887
													20	pfkA	23.714	12.7836	0.000141824
													21	pfkA	23.4667	12.5343	0.000168578
													19	pfkB	24.5982	13.7609	7.20352e-05	6.97146e-05	16.4453
													20	pfkB	24.9383	14.0079	6.07038e-05
													21	pfkB	24.6084	13.676	7.64047e-05
													19	pfpc	23.0697	12.2324	0.000207821	0.000201218	47.4661
													20	pfpc	23.3139	12.3835	0.000187148
													21	pfpc	23.1588	12.2264	0.000208683
													19	16s rRNA	10.8373
													20	16s rRNA	10.9304
													21	16s rRNA	10.9324

## Sheet: Fig.2d
Figure 2d
	MPAO1 Pf4			ΔpfkA Pf4			ΔKKMP Pf4			MPAO1 Pf6			ΔpfkA Pf6			ΔKKMP Pf6
	#1	#2	#3	#1	#2	#3	#1	#2	#3	#1	#2	#3	#1	#2	#3	#1	#2	#3
0	0	0	0	0	0	0	0	0	0	0	0	0	0	0	0	0	0	0
2				2138461	1.06658e+06	613006	845267	657165	554003				104949	6358339	34490.1	107000000	2870000000	75222.2
3	117881	152148	107136	1250000000	1.89329e+08	364000000	652000000	144000000	310000000				8550000000	47480856	1571717	294000000	3720000000	435000000
4	4109843	1102430	821668	561000000	5.52169e+08	4490000000	894000000	505000000	834000000	589051	195197	153176	4720000000	1310000000	4730000000	9350000000	2790000000	17400000000
5	18359067	14830801	17776967	112000000	3.4004e+08	4320000000	1400000000	1450000000	392000000	130000000	93455395	87791120	227799	2400000000	2930000000	5980000000	2490000000	8400000000
6	7850000000	6310000000	6290000000	4220000000	1125775319	8630000000	8730000000	6730000000	3480000000	4750000000	2970000000	2820000000	47400000000	20600000000	8720000000	15600000000	21400000000	108000000000
7	73340260	8340000000	6850000000	175000000000	7.85607e+08	18000000000	35000000000	23400000000	8890000000	8210000000	7240000000	5310000000	275000000000	18200000000	74100000000	59400000000	51000000000	27200000000
8	4920000000	5510000000	11200000000	12400000000	5059913716	18000000000	50400000000	23300000000	16600000000	7100000000	6220000000	5930000000	7540000000	18000000000	22200000000	25500000000	28100000000	16100000000

## Sheet: Fig.2e
Figure 2e
	MPAO1		MPAO1 ΔpfkA		MPAO1 ΔKKMP
days	#1	#2	#1	#2	#1	#2
0	2.17542	2.16404	1.95501	2.80205	1.6512	1.96577
2	4.05508	2.13781	2.1424	1.5581	1.72975	2.18547
4	3.56277	2.21388	15.1355	12.5593	8.92207	7.80342
6	5.94871	2.35085	34.161	21.1957	17.3582	23.6399

## Sheet: Fig.2f
Figure 2f
	vector_1	vector_2	vector_3	KKMP_1	KKMP_2	KKMP_3	KKPMP_1	KKPMP_2	KKPMP_3	pfkA_1	pfkA_2	pfkA_3	pfkB_1	pfkB_2	pfkB_3	pfpC_1	pfpC_2	pfpC_3
mvaU2S	0.654	0.514					1.373	1.057	0.993	0.803	1.156	1.087	1.067	0.769		0.725	0.721	0.846
mvaU26S				1.819	2.692	2.553	0.014	0.013	0.007				0.011
mvaU28S				0.319	3.895	3.578	0.114			0.076							0.102
mvaU29S	0.071	0.051	0.042	7.866	5.28	7.182	0.088	0.048	0.069	0.049	0.03	0.047	0.033	0.027	0.03	0.057	0.061	0.074
mvaU50T				0.893	1.103
mvaU65T				3.059	3.653	3.372	0.006	0.007	0.003			0	0.008	0.006	0.011
mvaU67S	0.023	0.017	0.017	4.972	5.396	5.084	0.074	0.069	0.07			0.046			0.038	0.101	0.107	0.115
mvaU91T				1.541	1.663	1.846			0.007							0.013
mvaU108S				0.969	0.827	1.247
mvaU110T				1.088	0.923	1.02

[truncated: 36 more sheets: Fig.2g, Fig.4a, Fig.4c, Fig.4d, Fig.4f, Fig. 5a, Fig.5b, Fig. 5d, Fig.5e, Fig. 5f, Fig. 5g, Fig.6a, Fig. 6e, Fig.6f, Supplementary Fig.1b, Supplementary Fig.3a, Supplementary Fig.3b, Supplementary Fig.3c, Supplementary Fig.3e, Supplementary Fig.4c …]
